# Supplementary material for: Bis{tris­[3-(2-pyrid­yl)-1H-pyrazole]nickel(II)} dodeca­molybdosilicate tetra­hydrate
Source: Acta Crystallogr Sect E Struct Rep Online. 2010 Jan 13;66(Pt 2):m152–3. doi: 10.1107/S1600536810000978 (PMC2979803; doi:10.1107/S1600536810000978)
Supplement: Supplementary file 1 [file e-66-0m152-sup1.cif]

##############################################################################
###                                                                        ###
###        Electronic paper (Acta Crystallographica Section E)             ###
###                                                                        ###
##############################################################################
#                                                                            #
# This CIF contains the data in a paper accepted for publication in Acta     #
# Crystallographica Section E. It conforms to the requirements of Notes      #
# for Authors for Section E, and has been peer reviewed under the auspices   #
# of the IUCr Commission on Journals.                                        #
#                                                                            #
# Full details of the Crystallographic Information File format               #
# are given in the paper "The Crystallographic Information File (CIF):       #
# a New Standard Archive File for Crystallography" by S. R. Hall, F. H.      #
# Allen and I. D. Brown [Acta Cryst. (1991), A47, 655-685].                  #
#                                                                            #
# The current version of the core CIF dictionary is obtainable from          #
# ftp://ftp.iucr.org/pub/cif_core.dic. The current version number is 2.4.    #
#                                                                            #
# Software is freely available for graphical display of the structure(s) in  #
# this CIF.  For information consult the CIF home page http://www.iucr.org/  #
# cif/home.html                                                              #
#                                                                            #
# This file may be used for bona fide research purposes within the           #
# scientific community so long as proper attribution is given to the journal # 
# article from which it was obtained.                                        #
#                                                                            #
##############################################################################
                                             
data_global
_audit_creation_method     'form.cif (version 2.0)'
_journal_data_validation_number     ?
_journal_date_recd_electronic     2010-01-05
_journal_date_accepted     2010-01-08
_journal_name_full     'Acta Crystallographica, Section E'
_journal_year     2010
_journal_volume     66
_journal_issue      2
_journal_page_first     m152
_journal_page_last     m153
_journal_paper_category     QM
_journal_coeditor_code     WM2297
_publ_contact_author_name     'Prof. Dr. Zhang, Xiutang'
_publ_contact_author_address
;
      Institute of Advanced Materials Research,
      Department of Chemistry and Chemical Engineering,
      Shandong Institute of Education,
      Jinan, 250013,
      P. R.China
      College of Chemistry and Chemical Engineering
      Liaocheng University
      Liaocheng, 252059
      People's Republic of China
;
_publ_contact_author_email     'xiutangzhang@yahoo.com.cn'
_publ_contact_author_fax     '0086-531-66778061'
_publ_contact_author_phone     '0086-531-66778061'
_publ_section_title
;
Bis{tris[3-(2-pyridyl)-1<i>H</i>-pyrazole]nickel(II)} dodecamolybdosilicate
tetrahydrate
;
loop_
    _publ_author_name
    _publ_author_address
    'Zhang, Xiutang'
;     Institute of Advanced Materials Research,
      Department of Chemistry and Chemical Engineering,
      Shandong Institute of Education,
      Jinan 250013,
      People's Republic of China
      and
      College of Chemistry and Chemical Engineering
      Liaocheng University
      Liaocheng 252059
      People's Republic of China
;
    'Yuan, Dong'
;     Institute of Advanced Materials Research,
      Department of Chemistry and Chemical Engineering,
      Shandong Institute of Education,
      Jinan 250013,
      People's Republic of China
;
    'Wei, Peihai'
;     Institute of Advanced Materials Research,
      Department of Chemistry and Chemical Engineering,
      Shandong Institute of Education,
      Jinan 250013,
      People's Republic of China
;
    'Li, Bin'
;     Institute of Advanced Materials Research,
      Department of Chemistry and Chemical Engineering,
      Shandong Institute of Education,
      Jinan 250013,
      People's Republic of China
;
    'Hu, Bo'
;     Institute of Advanced Materials Research,
      Department of Chemistry and Chemical Engineering,
      Shandong Institute of Education,
      Jinan 250013,
      People's Republic of China
;
data_I
_audit_creation_method     SHELXL-97
_chemical_name_systematic
;
Bis{tris[3-(2-pyridyl)-1<i>H</i>-pyrazole]nickel(II)} dodecamolybdosilicate
tetrahydrate
;
_chemical_name_common     ?
_chemical_formula_moiety     '2(C24 H21 N9 Ni 2+), Mo12 O40 Si 4-, 4(H2 O)'
_chemical_formula_sum     'C48 H50 Mo12 N18 Ni2 O44 Si'
_chemical_formula_iupac     '[Ni (C8 H7 N3)3]2 [Si Mo12 O40], 4H2 O'
_chemical_formula_weight     2879.85
_chemical_melting_point     ?
_symmetry_cell_setting     Monoclinic
_symmetry_space_group_name_H-M     'C 2/c'
_symmetry_space_group_name_Hall     '-C 2yc'
loop_
    _symmetry_equiv_pos_as_xyz
    'x, y, z'
    '-x, y, -z+1/2'
    'x+1/2, y+1/2, z'
    '-x+1/2, y+1/2, -z+1/2'
    '-x, -y, -z'
    'x, -y, z-1/2'
    '-x+1/2, -y+1/2, -z'
    'x+1/2, -y+1/2, z-1/2'
_cell_length_a     18.687(4)
_cell_length_b     16.299(3)
_cell_length_c     27.604(6)
_cell_angle_alpha     90.00
_cell_angle_beta     104.10(3)
_cell_angle_gamma     90.00
_cell_volume     8154(3)
_cell_formula_units_Z     4
_cell_measurement_reflns_used     7031
_cell_measurement_theta_min     1.73
_cell_measurement_theta_max     25.00
_cell_measurement_temperature     293(2)
_exptl_crystal_description     block
_exptl_crystal_colour     green
_exptl_crystal_size_max     0.12
_exptl_crystal_size_mid     0.10
_exptl_crystal_size_min     0.08
_exptl_crystal_density_diffrn     2.346
_exptl_crystal_density_meas     ?
_exptl_crystal_density_method     'not measured'
_exptl_crystal_F_000     5560
_exptl_absorpt_coefficient_mu     2.346
_exptl_absorpt_correction_type     'multi-scan'
_exptl_absorpt_process_details     '(SADABS; Bruker, 2001)'
_exptl_absorpt_correction_T_min     0.7661
_exptl_absorpt_correction_T_max     0.8346
_exptl_special_details
;
;
_diffrn_ambient_temperature     293(2)
_diffrn_radiation_type     MoK\a
_diffrn_radiation_wavelength     0.71073
_diffrn_radiation_source     'fine-focus sealed tube'
_diffrn_radiation_monochromator     graphite
_diffrn_measurement_device_type     'Bruker APEXII CCD'
_diffrn_measurement_method     'phi and omega scans'
_diffrn_detector_area_resol_mean     ?
_diffrn_reflns_number     28737
_diffrn_reflns_av_R_equivalents     0.1253
_diffrn_reflns_av_sigmaI/netI     0.1529
_diffrn_reflns_theta_min     1.52
_diffrn_reflns_theta_max     25.00
_diffrn_reflns_theta_full     25.00
_diffrn_measured_fraction_theta_max     1.000
_diffrn_measured_fraction_theta_full     1.000
_diffrn_reflns_limit_h_min     -22
_diffrn_reflns_limit_h_max     22
_diffrn_reflns_limit_k_min     -19
_diffrn_reflns_limit_k_max     19
_diffrn_reflns_limit_l_min     -32
_diffrn_reflns_limit_l_max     32
_diffrn_standards_number     0
_diffrn_standards_interval_count     .
_diffrn_standards_interval_time     .
_diffrn_standards_decay_%     ?
_refine_special_details
;
Refinement of <i>F</i>^2^ against ALL reflections. The weighted <i>R</i>-factor
<i>wR</i> and goodness of fit <i>S</i> are based on <i>F</i>^2^, conventional
<i>R</i>-factors <i>R</i> are based on <i>F</i>, with <i>F</i> set to zero for
negative <i>F</i>^2^. The threshold expression of <i>F</i>^2^ >
\s(<i>F</i>^2^) is used only for calculating <i>R</i>-factors(gt) <i>etc</i>.
and is not relevant to the choice of reflections for refinement.
<i>R</i>-factors based on <i>F</i>^2^ are statistically about twice as large
as those based on <i>F</i>, and <i>R</i>- factors based on ALL data will be
even larger.
;
_reflns_number_total     7188
_reflns_number_gt     3439
_reflns_threshold_expression     I>2\s(I)
_refine_ls_structure_factor_coef     Fsqd
_refine_ls_matrix_type     full
_refine_ls_R_factor_all     0.1283
_refine_ls_R_factor_gt     0.0563
_refine_ls_wR_factor_gt     0.1086
_refine_ls_wR_factor_ref     0.1212
_refine_ls_goodness_of_fit_ref     1.001
_refine_ls_restrained_S_all     1.020
_refine_ls_number_reflns     7188
_refine_ls_number_parameters     587
_refine_ls_number_restraints     0
_refine_ls_hydrogen_treatment     constr
_refine_ls_weighting_scheme     calc
_refine_ls_weighting_details
         'calc w=1/[\s^2^(Fo^2^)+(0.0200P)^2^+0.0000P] where P=(Fo^2^+2Fc^2^)/3'
_atom_sites_solution_hydrogens     geom
_atom_sites_solution_primary     direct
_atom_sites_solution_secondary     difmap
_refine_ls_shift/su_max     0.000
_refine_ls_shift/su_mean     0.000
_refine_diff_density_max     1.778
_refine_diff_density_min     -0.656
_refine_ls_extinction_method     none
_refine_ls_extinction_coef     ?
loop_
    _atom_type_symbol
    _atom_type_description
    _atom_type_scat_dispersion_real
    _atom_type_scat_dispersion_imag
    _atom_type_scat_source
    'C' 'C' 0.0033 0.0016
                         'International Tables Vol C Tables 4.2.6.8 and 6.1.1.4'
    'H' 'H' 0.0000 0.0000
                         'International Tables Vol C Tables 4.2.6.8 and 6.1.1.4'
    'N' 'N' 0.0061 0.0033
                         'International Tables Vol C Tables 4.2.6.8 and 6.1.1.4'
    'O' 'O' 0.0106 0.0060
                         'International Tables Vol C Tables 4.2.6.8 and 6.1.1.4'
    'Si' 'Si' 0.0817 0.0704
                         'International Tables Vol C Tables 4.2.6.8 and 6.1.1.4'
    'Ni' 'Ni' 0.3393 1.1124
                         'International Tables Vol C Tables 4.2.6.8 and 6.1.1.4'
    'Mo' 'Mo' -1.6832 0.6857
                         'International Tables Vol C Tables 4.2.6.8 and 6.1.1.4'
_computing_data_collection     'APEX2 (Bruker, 2004)'
_computing_cell_refinement     'SAINT-Plus (Bruker, 2001)'
_computing_data_reduction     'SAINT-Plus (Bruker, 2001)'
_computing_structure_solution     'SHELXS97 (Sheldrick, 2008)'
_computing_structure_refinement     'SHELXL97 (Sheldrick, 2008)'
_computing_molecular_graphics     'SHELXTL (Sheldrick, 2008)'
_computing_publication_material     'SHELXTL (Sheldrick, 2008)'
loop_
    _atom_site_type_symbol
    _atom_site_label
    _atom_site_fract_x
    _atom_site_fract_y
    _atom_site_fract_z
    _atom_site_U_iso_or_equiv
    _atom_site_adp_type
    _atom_site_calc_flag
    _atom_site_refinement_flags
    _atom_site_occupancy
    _atom_site_disorder_assembly
    _atom_site_disorder_group
    Mo Mo1 0.35240(6) 0.39842(7) 0.08084(4) 0.0443(3) Uani d . 1 . .
    Mo Mo2 0.41863(6) 0.32246(7) -0.01978(4) 0.0435(3) Uani d . 1 . .
    Mo Mo3 0.17276(7) 0.34378(8) 0.09029(4) 0.0473(4) Uani d . 1 . .
    Mo Mo4 0.41827(6) 0.19458(8) 0.08355(4) 0.0465(4) Uani d . 1 . .
    Mo Mo5 0.19742(7) 0.45683(7) -0.01322(5) 0.0504(4) Uani d . 1 . .
    Mo Mo6 0.24752(7) 0.14446(8) 0.11101(4) 0.0518(4) Uani d . 1 . .
    Ni Ni1 0.20687(9) 0.68505(11) 0.80894(6) 0.0483(5) Uani d . 1 . .
    Si Si1 0.2500 0.2500 0.0000 0.0298(12) Uani d S 1 . .
    C C1 0.0571(10) 0.6492(14) 0.9038(7) 0.094(7) Uani d . 1 . .
    H H1 0.0339 0.6609 0.9292 0.112 Uiso calc R 1 . .
    C C2 0.0465(9) 0.5804(13) 0.8729(7) 0.091(7) Uani d . 1 . .
    H H2 0.0143 0.5370 0.8733 0.110 Uiso calc R 1 . .
    C C3 0.0961(8) 0.5903(10) 0.8402(6) 0.054(4) Uani d U 1 . .
    C C4 0.1117(8) 0.5414(11) 0.8024(6) 0.054(4) Uani d . 1 . .
    C C5 0.0818(9) 0.4649(14) 0.7921(7) 0.087(6) Uani d . 1 . .
    H H5 0.0509 0.4437 0.8108 0.105 Uiso calc R 1 . .
    C C6 0.0967(10) 0.4219(13) 0.7560(8) 0.098(7) Uani d . 1 . .
    H H6 0.0761 0.3701 0.7487 0.117 Uiso calc R 1 . .
    C C7 0.1423(9) 0.4526(11) 0.7292(6) 0.068(5) Uani d . 1 . .
    H H7 0.1521 0.4238 0.7025 0.082 Uiso calc R 1 . .
    C C8 0.1740(8) 0.5294(10) 0.7432(5) 0.060(4) Uani d . 1 . .
    H H8 0.2075 0.5497 0.7262 0.072 Uiso calc R 1 . .
    C C9 0.3644(10) 0.6954(10) 0.7209(5) 0.075(5) Uani d . 1 . .
    H H9 0.3831 0.7078 0.6935 0.090 Uiso calc R 1 . .
    C C10 0.4029(8) 0.6601(10) 0.7658(6) 0.077(5) Uani d . 1 . .
    H H10 0.4520 0.6436 0.7745 0.092 Uiso calc R 1 . .
    C C11 0.3521(8) 0.6553(8) 0.7941(5) 0.049(4) Uani d . 1 . .
    C C12 0.3576(7) 0.6248(7) 0.8444(5) 0.038(3) Uani d . 1 . .
    C C13 0.4223(8) 0.5908(9) 0.8744(6) 0.068(5) Uani d . 1 . .
    H H13 0.4653 0.5878 0.8633 0.081 Uiso calc R 1 . .
    C C14 0.4201(8) 0.5628(9) 0.9197(6) 0.069(5) Uani d . 1 . .
    H H14 0.4623 0.5394 0.9401 0.083 Uiso calc R 1 . .
    C C15 0.3569(8) 0.5679(8) 0.9368(5) 0.051(4) Uani d . 1 . .
    H H15 0.3562 0.5480 0.9682 0.061 Uiso calc R 1 . .
    C C16 0.2960(7) 0.6023(8) 0.9071(5) 0.045(4) Uani d . 1 . .
    H H16 0.2533 0.6064 0.9186 0.054 Uiso calc R 1 . .
    C C17 0.2717(10) 0.9142(11) 0.8778(6) 0.077(5) Uani d . 1 . .
    H H17 0.2973 0.9505 0.9019 0.092 Uiso calc R 1 . .
    C C18 0.2178(9) 0.9341(10) 0.8373(6) 0.077(5) Uani d . 1 . .
    H H18 0.1991 0.9863 0.8282 0.093 Uiso calc R 1 . .
    C C19 0.1958(8) 0.8617(9) 0.8119(6) 0.057(4) Uani d . 1 . .
    C C20 0.1435(8) 0.8442(11) 0.7662(5) 0.059(4) Uani d . 1 . .
    C C21 0.1056(9) 0.9007(10) 0.7363(6) 0.082(6) Uani d . 1 . .
    H H21 0.1121 0.9556 0.7454 0.098 Uiso calc R 1 . .
    C C22 0.0578(10) 0.8808(12) 0.6928(8) 0.103(7) Uani d . 1 . .
    H H22 0.0308 0.9203 0.6717 0.124 Uiso calc R 1 . .
    C C23 0.0516(9) 0.8002(14) 0.6820(6) 0.095(6) Uani d . 1 . .
    H H23 0.0210 0.7830 0.6519 0.114 Uiso calc R 1 . .
    C C24 0.0910(8) 0.7415(9) 0.7157(6) 0.067(5) Uani d . 1 . .
    H H24 0.0837 0.6861 0.7082 0.081 Uiso calc R 1 . .
    N N1 0.1099(7) 0.6972(8) 0.8887(5) 0.076(4) Uani d . 1 . .
    H H1A 0.1262 0.7435 0.9018 0.091 Uiso calc R 1 . .
    N N2 0.1317(6) 0.6609(8) 0.8510(4) 0.057(3) Uani d . 1 . .
    N N3 0.1596(6) 0.5741(7) 0.7786(4) 0.055(3) Uani d . 1 . .
    N N4 0.2975(7) 0.7076(7) 0.7250(4) 0.063(4) Uani d . 1 . .
    H H4 0.2633 0.7290 0.7019 0.075 Uiso calc R 1 . .
    N N5 0.2877(6) 0.6839(7) 0.7681(4) 0.055(3) Uani d . 1 . .
    N N6 0.2958(6) 0.6311(6) 0.8608(4) 0.044(3) Uani d . 1 . .
    N N7 0.2818(6) 0.8333(8) 0.8773(4) 0.066(4) Uani d . 1 . .
    H H7A 0.3136 0.8063 0.8993 0.080 Uiso calc R 1 . .
    N N8 0.2349(6) 0.7999(7) 0.8373(4) 0.052(3) Uani d . 1 . .
    N N9 0.1365(6) 0.7627(8) 0.7565(4) 0.050(3) Uani d . 1 . .
    O O1A 0.2482(7) 0.3343(8) 0.0309(5) 0.027(4) Uani d PU 0.50 . .
    O O1B 0.2934(7) 0.1816(9) 0.0391(5) 0.029(4) Uani d PU 0.50 . .
    O O2 0.2429(5) 0.0914(5) 0.1612(3) 0.060(3) Uani d . 1 . .
    O O3 0.3450(5) 0.1717(6) 0.1221(3) 0.084(3) Uani d U 1 . .
    O O4 0.3951(5) 0.0981(6) 0.0507(4) 0.090(3) Uani d U 1 . .
    O O5 0.4948(4) 0.1706(6) 0.1251(3) 0.072(3) Uani d . 1 . .
    O O6 0.4537(5) 0.2423(5) 0.0337(3) 0.065(3) Uani d . 1 . .
    O O7 0.5002(5) 0.3493(5) -0.0291(3) 0.064(3) Uani d . 1 . .
    O O8 0.3538(5) 0.3703(5) -0.0718(3) 0.083(3) Uani d U 1 . .
    O O9 0.4062(5) 0.3955(5) 0.0265(3) 0.069(3) Uani d . 1 . .
    O O10 0.4013(5) 0.4725(5) 0.1145(3) 0.068(3) Uani d . 1 . .
    O O11 0.2353(5) 0.4438(6) -0.0677(4) 0.087(3) Uani d U 1 . .
    O O12A 0.2849(9) 0.4501(13) 0.0254(7) 0.043(6) Uani d P 0.50 . .
    O O12B 0.2927(14) 0.4877(14) 0.0385(9) 0.057(9) Uiso d P 0.50 . .
    O O13 0.1700(5) 0.5541(5) -0.0185(3) 0.064(3) Uani d . 1 . .
    O O14 0.1565(4) 0.4247(6) 0.0429(3) 0.079(3) Uani d . 1 . .
    O O15 0.1428(4) 0.3897(5) 0.1359(3) 0.061(3) Uani d . 1 . .
    O O16 0.0955(6) 0.2809(6) 0.0605(4) 0.097(4) Uani d U 1 . .
    O O17 0.2229(5) 0.2482(6) 0.1281(4) 0.090(3) Uani d U 1 . .
    O O18A 0.1691(8) 0.2190(8) -0.0272(5) 0.029(4) Uani d P 0.50 . .
    O O18B 0.1992(7) 0.2358(9) 0.0414(5) 0.031(4) Uani d P 0.50 . .
    O O19 0.4037(5) 0.3075(5) 0.1058(3) 0.067(3) Uani d . 1 . .
    O O20 0.2782(4) 0.3836(6) 0.1090(3) 0.079(3) Uani d . 1 . .
    O O21 0.3627(7) 0.6467(9) 0.0636(5) 0.157(5) Uani d U 1 . .
    O O22 0.6160(6) 0.2176(6) 0.0381(4) 0.096(4) Uani d U 1 . .
loop_
    _atom_site_aniso_label
    _atom_site_aniso_U_11
    _atom_site_aniso_U_22
    _atom_site_aniso_U_33
    _atom_site_aniso_U_12
    _atom_site_aniso_U_13
    _atom_site_aniso_U_23
    Mo1 0.0396(8) 0.0504(8) 0.0407(8) -0.0109(6) 0.0055(6) -0.0107(7)
    Mo2 0.0335(7) 0.0450(8) 0.0510(8) -0.0066(6) 0.0085(6) -0.0027(7)
    Mo3 0.0542(9) 0.0530(9) 0.0335(7) 0.0146(7) 0.0085(6) -0.0077(7)
    Mo4 0.0344(7) 0.0582(9) 0.0412(8) -0.0001(6) -0.0016(6) 0.0041(7)
    Mo5 0.0592(9) 0.0338(7) 0.0639(9) 0.0095(7) 0.0260(7) 0.0070(7)
    Mo6 0.0765(10) 0.0469(8) 0.0300(7) -0.0085(7) 0.0094(7) 0.0062(6)
    Ni1 0.0458(11) 0.0548(13) 0.0445(11) 0.0074(10) 0.0111(9) 0.0094(10)
    Si1 0.031(3) 0.032(3) 0.022(3) 0.001(2) -0.001(2) -0.001(2)
    C1 0.062(13) 0.16(2) 0.071(14) 0.042(14) 0.031(11) 0.054(14)
    C2 0.050(12) 0.14(2) 0.074(14) 0.007(12) -0.007(11) 0.057(13)
    C3 0.035(7) 0.063(8) 0.058(8) 0.000(7) 0.001(6) 0.021(7)
    C4 0.033(9) 0.058(12) 0.059(11) 0.009(8) -0.011(8) 0.002(10)
    C5 0.071(13) 0.114(19) 0.063(14) -0.017(13) -0.011(11) 0.029(13)
    C6 0.078(15) 0.112(19) 0.084(16) -0.020(13) -0.017(13) 0.009(14)
    C7 0.063(12) 0.072(13) 0.062(12) 0.001(10) -0.001(9) 0.005(10)
    C8 0.064(11) 0.065(12) 0.044(10) 0.004(10) 0.002(9) 0.015(9)
    C9 0.080(13) 0.110(15) 0.040(10) -0.019(12) 0.023(10) 0.008(10)
    C10 0.063(12) 0.092(14) 0.077(13) 0.005(10) 0.020(10) 0.003(11)
    C11 0.053(10) 0.055(10) 0.046(10) -0.010(8) 0.023(8) -0.002(8)
    C12 0.038(9) 0.034(9) 0.042(9) -0.002(7) 0.008(7) -0.002(7)
    C13 0.051(11) 0.081(13) 0.069(12) 0.000(9) 0.010(9) 0.015(10)
    C14 0.061(12) 0.078(12) 0.054(11) -0.008(9) -0.015(9) 0.006(10)
    C15 0.077(12) 0.045(9) 0.031(9) -0.014(9) 0.012(9) 0.008(7)
    C16 0.029(8) 0.056(10) 0.050(9) -0.002(7) 0.009(7) 0.015(8)
    C17 0.115(16) 0.067(13) 0.051(12) -0.015(12) 0.024(11) -0.022(10)
    C18 0.095(14) 0.072(14) 0.066(13) 0.036(11) 0.023(11) 0.009(11)
    C19 0.069(12) 0.034(10) 0.077(13) 0.009(9) 0.035(10) -0.004(10)
    C20 0.067(11) 0.064(12) 0.039(10) 0.016(10) 0.002(8) 0.006(9)
    C21 0.080(13) 0.070(13) 0.076(13) -0.001(11) -0.019(10) 0.019(11)
    C22 0.094(16) 0.077(15) 0.122(19) 0.015(13) -0.006(13) 0.029(14)
    C23 0.082(14) 0.128(19) 0.053(12) -0.002(14) -0.027(10) 0.005(13)
    C24 0.063(12) 0.066(12) 0.067(12) 0.001(9) 0.005(9) 0.013(10)
    N1 0.070(10) 0.086(11) 0.064(10) 0.027(8) 0.002(8) 0.003(9)
    N2 0.050(8) 0.078(10) 0.041(8) 0.021(7) 0.011(6) -0.002(7)
    N3 0.048(8) 0.070(10) 0.047(8) 0.006(7) 0.014(7) 0.001(7)
    N4 0.071(10) 0.083(10) 0.035(8) 0.002(8) 0.014(7) 0.020(7)
    N5 0.048(8) 0.064(9) 0.049(8) -0.001(7) 0.003(7) 0.013(7)
    N6 0.049(8) 0.032(7) 0.051(8) 0.009(5) 0.014(6) 0.010(6)
    N7 0.069(9) 0.073(10) 0.056(9) 0.005(8) 0.014(7) 0.002(8)
    N8 0.058(8) 0.057(9) 0.042(8) -0.001(7) 0.015(6) -0.008(7)
    N9 0.040(8) 0.064(9) 0.041(8) 0.007(7) 0.002(6) -0.003(7)
    O1A 0.032(7) 0.031(7) 0.020(7) 0.002(6) 0.008(6) 0.003(6)
    O1B 0.022(7) 0.036(8) 0.029(7) -0.001(6) 0.006(6) 0.006(6)
    O2 0.063(6) 0.070(7) 0.043(6) -0.003(5) 0.002(5) 0.023(5)
    O3 0.089(7) 0.087(7) 0.092(7) -0.045(5) 0.051(5) -0.039(5)
    O4 0.094(7) 0.101(7) 0.088(7) -0.046(6) 0.050(5) -0.038(6)
    O5 0.049(6) 0.105(9) 0.050(6) 0.027(6) -0.009(5) -0.002(6)
    O6 0.111(9) 0.049(6) 0.047(6) 0.023(6) 0.042(6) 0.010(5)
    O7 0.060(7) 0.063(7) 0.077(7) -0.012(5) 0.033(5) 0.006(6)
    O8 0.088(6) 0.041(5) 0.087(6) 0.010(5) -0.046(5) -0.010(5)
    O9 0.108(8) 0.063(7) 0.052(6) 0.044(6) 0.051(6) 0.026(5)
    O10 0.094(8) 0.063(7) 0.047(6) -0.031(6) 0.019(5) -0.023(5)
    O11 0.080(6) 0.101(7) 0.093(7) -0.047(5) 0.049(5) -0.054(6)
    O12A 0.012(10) 0.064(17) 0.047(14) -0.011(11) -0.002(9) 0.013(13)
    O13 0.065(7) 0.034(6) 0.089(8) 0.013(5) 0.008(6) 0.006(5)
    O14 0.040(6) 0.131(10) 0.067(7) 0.003(6) 0.015(5) 0.049(7)
    O15 0.056(6) 0.078(7) 0.054(6) 0.004(5) 0.025(5) -0.014(5)
    O16 0.104(7) 0.066(6) 0.085(7) 0.006(6) -0.048(5) -0.005(5)
    O17 0.091(7) 0.053(6) 0.094(7) 0.013(5) -0.037(5) -0.011(5)
    O18A 0.032(10) 0.027(10) 0.025(9) 0.002(8) 0.000(8) 0.010(7)
    O18B 0.014(8) 0.040(11) 0.043(11) 0.010(7) 0.015(8) 0.000(8)
    O19 0.106(8) 0.056(7) 0.054(6) 0.025(6) 0.048(6) 0.010(5)
    O20 0.031(6) 0.132(10) 0.073(7) 0.012(6) 0.011(5) 0.059(7)
    O21 0.157(5) 0.157(5) 0.157(5) -0.0005(11) 0.0390(16) -0.0004(11)
    O22 0.096(4) 0.096(4) 0.096(4) 0.0005(10) 0.0228(13) -0.0002(11)
_geom_special_details
;
 All esds (except the esd in the dihedral angle between two l.s. planes)
 are estimated using the full covariance matrix.  The cell esds are taken
 into account individually in the estimation of esds in distances, angles
 and torsion angles; correlations between esds in cell parameters are only
 used when they are defined by crystal symmetry.  An approximate (isotropic)
 treatment of cell esds is used for estimating esds involving l.s. planes.
;
loop_
    _geom_bond_atom_site_label_1
    _geom_bond_atom_site_label_2
    _geom_bond_site_symmetry_2
    _geom_bond_distance
    _geom_bond_publ_flag
    Mo1 O10 . 1.657(8) ?
    Mo1 O20 . 1.763(8) ?
    Mo1 O19 . 1.808(8) ?
    Mo1 O12A . 1.924(18) ?
    Mo1 O9 . 2.000(8) ?
    Mo1 O12B . 2.02(3) ?
    Mo1 O1A . 2.340(13) ?
    Mo1 O18A 7 2.394(14) ?
    Mo2 O7 . 1.666(8) ?
    Mo2 O9 . 1.802(8) ?
    Mo2 O8 . 1.813(8) ?
    Mo2 O6 . 1.961(8) ?
    Mo2 O16 7 2.006(9) ?
    Mo2 O18B 7 2.337(13) ?
    Mo2 O18A 7 2.420(14) ?
    Mo3 O15 . 1.673(8) ?
    Mo3 O16 . 1.798(9) ?
    Mo3 O14 . 1.830(9) ?
    Mo3 O17 . 1.979(9) ?
    Mo3 O20 . 2.019(8) ?
    Mo3 O18B . 2.343(14) ?
    Mo3 O1A . 2.414(13) ?
    Mo4 O5 . 1.647(8) ?
    Mo4 O4 . 1.814(9) ?
    Mo4 O6 . 1.838(8) ?
    Mo4 O3 . 1.964(9) ?
    Mo4 O19 . 1.981(9) ?
    Mo4 O1B . 2.366(13) ?
    Mo4 O18A 7 2.415(13) ?
    Mo5 O13 . 1.662(8) ?
    Mo5 O12A . 1.724(17) ?
    Mo5 O11 . 1.824(9) ?
    Mo5 O14 . 1.958(8) ?
    Mo5 O4 7 1.997(9) ?
    Mo5 O12B . 2.06(2) ?
    Mo5 O1B 7 2.385(14) ?
    Mo5 O1A . 2.411(13) ?
    Mo6 O2 . 1.653(8) ?
    Mo6 O17 . 1.844(9) ?
    Mo6 O3 . 1.827(9) ?
    Mo6 O11 7 1.946(9) ?
    Mo6 O8 7 1.954(9) ?
    Mo6 O1B . 2.422(13) ?
    Mo6 O18B . 2.426(14) ?
    Ni1 N8 . 2.047(11) y
    Ni1 N5 . 2.093(11) y
    Ni1 N2 . 2.066(11) y
    Ni1 N6 . 2.104(10) y
    Ni1 N3 . 2.096(12) y
    Ni1 N9 . 2.121(11) y
    Si1 O18A . 1.597(13) y
    Si1 O18A 7 1.597(13) ?
    Si1 O18B 7 1.670(13) ?
    Si1 O18B . 1.670(13) y
    Si1 O1A 7 1.622(14) ?
    Si1 O1A . 1.622(14) y
    Si1 O1B 7 1.625(13) ?
    Si1 O1B . 1.625(13) y
    C1 N1 . 1.399(19) ?
    C1 C2 . 1.39(2) ?
    C1 H1 . 0.9300 ?
    C2 C3 . 1.45(2) ?
    C2 H2 . 0.9300 ?
    C3 N2 . 1.327(16) ?
    C3 C4 . 1.397(18) ?
    C4 N3 . 1.344(17) ?
    C4 C5 . 1.37(2) ?
    C5 C6 . 1.30(2) ?
    C5 H5 . 0.9300 ?
    C6 C7 . 1.35(2) ?
    C6 H6 . 0.9300 ?
    C7 C8 . 1.398(18) ?
    C7 H7 . 0.9300 ?
    C8 N3 . 1.298(16) ?
    C8 H8 . 0.9300 ?
    C9 N4 . 1.298(16) ?
    C9 C10 . 1.395(18) ?
    C9 H9 . 0.9300 ?
    C10 C11 . 1.372(17) ?
    C10 H10 . 0.9300 ?
    C11 N5 . 1.326(15) ?
    C11 C12 . 1.455(16) ?
    C12 N6 . 1.342(14) ?
    C12 C13 . 1.404(16) ?
    C13 C14 . 1.340(17) ?
    C13 H13 . 0.9300 ?
    C14 C15 . 1.376(17) ?
    C14 H14 . 0.9300 ?
    C15 C16 . 1.351(16) ?
    C15 H15 . 0.9300 ?
    C16 N6 . 1.359(14) ?
    C16 H16 . 0.9300 ?
    C17 N7 . 1.332(17) ?
    C17 C18 . 1.352(18) ?
    C17 H17 . 0.9300 ?
    C18 C19 . 1.383(18) ?
    C18 H18 . 0.9300 ?
    C19 N8 . 1.337(16) ?
    C19 C20 . 1.426(18) ?
    C20 C21 . 1.321(18) ?
    C20 N9 . 1.355(17) ?
    C21 C22 . 1.35(2) ?
    C21 H21 . 0.9300 ?
    C22 C23 . 1.35(2) ?
    C22 H22 . 0.9300 ?
    C23 C24 . 1.410(19) ?
    C23 H23 . 0.9300 ?
    C24 N9 . 1.282(15) ?
    C24 H24 . 0.9300 ?
    N1 N2 . 1.345(14) ?
    N1 H1A . 0.8600 ?
    N4 N5 . 1.305(13) ?
    N4 H4 . 0.8600 ?
    N7 N8 . 1.345(13) ?
    N7 H7A . 0.8600 ?
    O1A O18A 7 1.798(18) ?
    O1B Mo5 7 2.385(14) ?
    O4 Mo5 7 1.997(9) ?
    O8 Mo6 7 1.954(9) ?
    O11 Mo6 7 1.946(9) ?
    O12A O12B . 0.71(3) ?
    O16 Mo2 7 2.006(9) ?
    O18A O18B . 1.858(19) ?
    O18A O1A 7 1.798(18) ?
    O18A Mo2 7 2.420(14) ?
    O18A Mo1 7 2.394(14) ?
    O18A Mo4 7 2.415(13) ?
    O18B Mo2 7 2.337(13) ?
loop_
    _geom_angle_atom_site_label_1
    _geom_angle_atom_site_label_2
    _geom_angle_atom_site_label_3
    _geom_angle_site_symmetry_1
    _geom_angle_site_symmetry_3
    _geom_angle
    _geom_angle_publ_flag
    O10 Mo1 O20 . . 103.7(4) ?
    O10 Mo1 O19 . . 102.4(4) ?
    O20 Mo1 O19 . . 96.9(4) ?
    O10 Mo1 O12A . . 107.0(7) ?
    O20 Mo1 O12A . . 88.7(6) ?
    O19 Mo1 O12A . . 147.9(7) ?
    O10 Mo1 O9 . . 97.4(4) ?
    O20 Mo1 O9 . . 157.0(4) ?
    O19 Mo1 O9 . . 87.2(3) ?
    O12A Mo1 O9 . . 76.5(6) ?
    O10 Mo1 O12B . . 87.2(7) ?
    O20 Mo1 O12B . . 88.3(8) ?
    O19 Mo1 O12B . . 167.6(7) ?
    O12A Mo1 O12B . . 20.5(8) ?
    O9 Mo1 O12B . . 83.7(8) ?
    O10 Mo1 O1A . . 157.3(5) ?
    O20 Mo1 O1A . . 64.4(4) ?
    O19 Mo1 O1A . . 98.4(5) ?
    O12A Mo1 O1A . . 55.7(7) ?
    O9 Mo1 O1A . . 92.6(4) ?
    O12B Mo1 O1A . . 73.7(7) ?
    O10 Mo1 O18A . 7 156.5(5) ?
    O20 Mo1 O18A . 7 97.6(5) ?
    O19 Mo1 O18A . 7 64.8(4) ?
    O12A Mo1 O18A . 7 83.1(7) ?
    O9 Mo1 O18A . 7 63.6(4) ?
    O12B Mo1 O18A . 7 103.4(7) ?
    O1A Mo1 O18A . 7 44.6(4) ?
    O7 Mo2 O9 . . 102.5(4) ?
    O7 Mo2 O8 . . 103.0(5) ?
    O9 Mo2 O8 . . 95.8(4) ?
    O7 Mo2 O6 . . 98.1(4) ?
    O9 Mo2 O6 . . 89.1(3) ?
    O8 Mo2 O6 . . 156.8(4) ?
    O7 Mo2 O16 . 7 97.7(4) ?
    O9 Mo2 O16 . 7 158.4(4) ?
    O8 Mo2 O16 . 7 86.9(4) ?
    O6 Mo2 O16 . 7 80.6(4) ?
    O7 Mo2 O18B . 7 155.2(5) ?
    O9 Mo2 O18B . 7 100.0(5) ?
    O8 Mo2 O18B . 7 64.3(5) ?
    O6 Mo2 O18B . 7 92.4(4) ?
    O16 Mo2 O18B 7 7 61.9(4) ?
    O7 Mo2 O18A . 7 157.1(4) ?
    O9 Mo2 O18A . 7 65.4(4) ?
    O8 Mo2 O18A . 7 97.8(5) ?
    O6 Mo2 O18A . 7 63.6(4) ?
    O16 Mo2 O18A 7 7 92.9(5) ?
    O18B Mo2 O18A 7 7 45.9(4) ?
    O15 Mo3 O16 . . 102.8(5) ?
    O15 Mo3 O14 . . 100.8(4) ?
    O16 Mo3 O14 . . 96.3(4) ?
    O15 Mo3 O17 . . 99.0(4) ?
    O16 Mo3 O17 . . 91.0(4) ?
    O14 Mo3 O17 . . 156.8(4) ?
    O15 Mo3 O20 . . 98.5(4) ?
    O16 Mo3 O20 . . 157.7(5) ?
    O14 Mo3 O20 . . 86.1(4) ?
    O17 Mo3 O20 . . 79.1(4) ?
    O15 Mo3 O18B . . 157.7(5) ?
    O16 Mo3 O18B . . 64.3(5) ?
    O14 Mo3 O18B . . 98.7(5) ?
    O17 Mo3 O18B . . 64.8(4) ?
    O20 Mo3 O18B . . 93.4(4) ?
    O15 Mo3 O1A . . 153.8(4) ?
    O16 Mo3 O1A . . 100.9(5) ?
    O14 Mo3 O1A . . 65.4(4) ?
    O17 Mo3 O1A . . 91.6(5) ?
    O20 Mo3 O1A . . 59.9(4) ?
    O18B Mo3 O1A . . 47.2(5) ?
    O5 Mo4 O4 . . 101.8(5) ?
    O5 Mo4 O6 . . 102.2(4) ?
    O4 Mo4 O6 . . 94.5(4) ?
    O5 Mo4 O3 . . 100.3(4) ?
    O4 Mo4 O3 . . 89.6(4) ?
    O6 Mo4 O3 . . 155.7(4) ?
    O5 Mo4 O19 . . 99.5(4) ?
    O4 Mo4 O19 . . 157.9(4) ?
    O6 Mo4 O19 . . 86.6(3) ?
    O3 Mo4 O19 . . 80.9(4) ?
    O5 Mo4 O1B . . 156.7(5) ?
    O4 Mo4 O1B . . 65.0(5) ?
    O6 Mo4 O1B . . 98.0(4) ?
    O3 Mo4 O1B . . 62.2(4) ?
    O19 Mo4 O1B . . 93.0(4) ?
    O5 Mo4 O18A . 7 157.3(5) ?
    O4 Mo4 O18A . 7 98.1(5) ?
    O6 Mo4 O18A . 7 65.2(4) ?
    O3 Mo4 O18A . 7 90.5(5) ?
    O19 Mo4 O18A . 7 62.4(4) ?
    O1B Mo4 O18A . 7 44.9(5) ?
    O13 Mo5 O12A . . 109.9(8) ?
    O13 Mo5 O11 . . 102.2(5) ?
    O12A Mo5 O11 . . 90.2(7) ?
    O13 Mo5 O14 . . 98.8(4) ?
    O12A Mo5 O14 . . 89.3(7) ?
    O11 Mo5 O14 . . 157.8(4) ?
    O13 Mo5 O4 . 7 99.9(4) ?
    O12A Mo5 O4 . 7 149.6(8) ?
    O11 Mo5 O4 . 7 88.9(4) ?
    O14 Mo5 O4 . 7 80.5(4) ?
    O13 Mo5 O12B . . 91.4(7) ?
    O12A Mo5 O12B . . 19.1(10) ?
    O11 Mo5 O12B . . 99.0(8) ?
    O14 Mo5 O12B . . 87.4(8) ?
    O4 Mo5 O12B 7 . 164.5(8) ?
    O13 Mo5 O1B . 7 156.8(4) ?
    O12A Mo5 O1B . 7 90.0(8) ?
    O11 Mo5 O1B . 7 64.7(4) ?
    O14 Mo5 O1B . 7 93.1(4) ?
    O4 Mo5 O1B 7 7 62.4(4) ?
    O12B Mo5 O1B . 7 109.0(7) ?
    O13 Mo5 O1A . . 155.5(4) ?
    O12A Mo5 O1A . . 55.8(8) ?
    O11 Mo5 O1A . . 97.8(5) ?
    O14 Mo5 O1A . . 63.9(4) ?
    O4 Mo5 O1A 7 . 94.3(4) ?
    O12B Mo5 O1A . . 71.6(7) ?
    O1B Mo5 O1A 7 . 47.1(4) ?
    O2 Mo6 O17 . . 101.4(5) ?
    O2 Mo6 O3 . . 103.9(4) ?
    O17 Mo6 O3 . . 92.0(4) ?
    O2 Mo6 O11 . 7 100.3(4) ?
    O17 Mo6 O11 . 7 157.5(4) ?
    O3 Mo6 O11 . 7 88.6(4) ?
    O2 Mo6 O8 . 7 99.1(4) ?
    O17 Mo6 O8 . 7 89.2(4) ?
    O3 Mo6 O8 . 7 156.2(4) ?
    O11 Mo6 O8 7 7 81.5(4) ?
    O2 Mo6 O1B . . 156.7(4) ?
    O17 Mo6 O1B . . 98.1(5) ?
    O3 Mo6 O1B . . 62.5(4) ?
    O11 Mo6 O1B 7 . 62.4(4) ?
    O8 Mo6 O1B 7 . 93.8(4) ?
    O2 Mo6 O18B . . 154.1(4) ?
    O17 Mo6 O18B . . 64.7(4) ?
    O3 Mo6 O18B . . 98.5(5) ?
    O11 Mo6 O18B 7 . 93.0(5) ?
    O8 Mo6 O18B 7 . 60.8(4) ?
    O1B Mo6 O18B . . 48.4(4) ?
    N8 Ni1 N5 . . 93.6(4) ?
    N8 Ni1 N2 . . 96.0(5) ?
    N5 Ni1 N2 . . 168.3(5) ?
    N8 Ni1 N6 . . 92.0(4) ?
    N5 Ni1 N6 . . 79.0(4) ?
    N2 Ni1 N6 . . 94.0(4) ?
    N8 Ni1 N3 . . 170.2(5) ?
    N5 Ni1 N3 . . 93.8(5) ?
    N2 Ni1 N3 . . 77.4(5) ?
    N6 Ni1 N3 . . 95.6(4) ?
    N8 Ni1 N9 . . 77.0(5) ?
    N5 Ni1 N9 . . 92.6(4) ?
    N2 Ni1 N9 . . 96.0(4) ?
    N6 Ni1 N9 . . 165.8(4) ?
    N3 Ni1 N9 . . 96.3(5) ?
    O18A Si1 O18A . 7 180.0(15) ?
    O18A Si1 O18B . 7 110.7(7) ?
    O18A Si1 O18B 7 7 69.3(7) ?
    O18A Si1 O18B . . 69.3(7) ?
    O18A Si1 O18B 7 . 110.7(7) ?
    O18B Si1 O18B 7 . 180.0(12) ?
    O18A Si1 O1A . 7 67.9(7) ?
    O18A Si1 O1A 7 7 112.1(7) ?
    O18B Si1 O1A 7 7 70.7(7) ?
    O18B Si1 O1A . 7 109.3(7) ?
    O18A Si1 O1A . . 112.1(7) ?
    O18A Si1 O1A 7 . 67.9(7) ?
    O18B Si1 O1A 7 . 109.3(7) ?
    O18B Si1 O1A . . 70.7(7) ?
    O1A Si1 O1A 7 . 180.0(12) ?
    O18A Si1 O1B . 7 69.1(6) ?
    O18A Si1 O1B 7 7 110.9(6) ?
    O18B Si1 O1B 7 7 74.1(6) ?
    O18B Si1 O1B . 7 105.9(6) ?
    O1A Si1 O1B 7 7 107.6(7) ?
    O1A Si1 O1B . 7 72.4(7) ?
    O18A Si1 O1B . . 110.9(6) ?
    O18A Si1 O1B 7 . 69.1(6) ?
    O18B Si1 O1B 7 . 105.9(6) ?
    O18B Si1 O1B . . 74.1(6) ?
    O1A Si1 O1B 7 . 72.4(7) ?
    O1A Si1 O1B . . 107.6(7) ?
    O1B Si1 O1B 7 . 180.0(11) ?
    N1 C1 C2 . . 105.9(17) ?
    N1 C1 H1 . . 127.0 ?
    C2 C1 H1 . . 127.0 ?
    C1 C2 C3 . . 105.9(18) ?
    C1 C2 H2 . . 127.1 ?
    C3 C2 H2 . . 127.1 ?
    N2 C3 C4 . . 118.6(16) ?
    N2 C3 C2 . . 108.4(16) ?
    C4 C3 C2 . . 133.0(18) ?
    N3 C4 C5 . . 123.1(16) ?
    N3 C4 C3 . . 115.1(16) ?
    C5 C4 C3 . . 121.8(19) ?
    C6 C5 C4 . . 120(2) ?
    C6 C5 H5 . . 120.1 ?
    C4 C5 H5 . . 120.1 ?
    C5 C6 C7 . . 120(2) ?
    C5 C6 H6 . . 120.0 ?
    C7 C6 H6 . . 120.0 ?
    C6 C7 C8 . . 117.4(17) ?
    C6 C7 H7 . . 121.3 ?
    C8 C7 H7 . . 121.3 ?
    N3 C8 C7 . . 123.9(15) ?
    N3 C8 H8 . . 118.0 ?
    C7 C8 H8 . . 118.0 ?
    N4 C9 C10 . . 106.6(14) ?
    N4 C9 H9 . . 126.7 ?
    C10 C9 H9 . . 126.7 ?
    C11 C10 C9 . . 104.5(14) ?
    C11 C10 H10 . . 127.8 ?
    C9 C10 H10 . . 127.8 ?
    N5 C11 C10 . . 109.6(13) ?
    N5 C11 C12 . . 118.7(13) ?
    C10 C11 C12 . . 131.8(15) ?
    N6 C12 C13 . . 121.3(13) ?
    N6 C12 C11 . . 115.5(12) ?
    C13 C12 C11 . . 123.3(14) ?
    C14 C13 C12 . . 117.9(15) ?
    C14 C13 H13 . . 121.1 ?
    C12 C13 H13 . . 121.1 ?
    C13 C14 C15 . . 121.5(15) ?
    C13 C14 H14 . . 119.3 ?
    C15 C14 H14 . . 119.3 ?
    C16 C15 C14 . . 118.9(13) ?
    C16 C15 H15 . . 120.5 ?
    C14 C15 H15 . . 120.5 ?
    C15 C16 N6 . . 121.5(12) ?
    C15 C16 H16 . . 119.3 ?
    N6 C16 H16 . . 119.3 ?
    N7 C17 C18 . . 107.9(15) ?
    N7 C17 H17 . . 126.1 ?
    C18 C17 H17 . . 126.1 ?
    C17 C18 C19 . . 106.4(15) ?
    C17 C18 H18 . . 126.8 ?
    C19 C18 H18 . . 126.8 ?
    N8 C19 C20 . . 118.9(15) ?
    N8 C19 C18 . . 108.7(15) ?
    C20 C19 C18 . . 132.3(16) ?
    C21 C20 N9 . . 123.3(15) ?
    C21 C20 C19 . . 124.2(17) ?
    N9 C20 C19 . . 112.5(13) ?
    C20 C21 C22 . . 121.8(18) ?
    C20 C21 H21 . . 119.1 ?
    C22 C21 H21 . . 119.1 ?
    C23 C22 C21 . . 115.7(18) ?
    C23 C22 H22 . . 122.1 ?
    C21 C22 H22 . . 122.1 ?
    C22 C23 C24 . . 120.8(17) ?
    C22 C23 H23 . . 119.6 ?
    C24 C23 H23 . . 119.6 ?
    N9 C24 C23 . . 121.7(16) ?
    N9 C24 H24 . . 119.2 ?
    C23 C24 H24 . . 119.2 ?
    N2 N1 C1 . . 110.7(15) ?
    N2 N1 H1A . . 124.7 ?
    C1 N1 H1A . . 124.7 ?
    N1 N2 C3 . . 109.0(14) ?
    N1 N2 Ni1 . . 136.7(12) ?
    C3 N2 Ni1 . . 114.3(11) ?
    C8 N3 C4 . . 115.6(14) ?
    C8 N3 Ni1 . . 129.8(12) ?
    C4 N3 Ni1 . . 114.4(11) ?
    C9 N4 N5 . . 112.7(12) ?
    C9 N4 H4 . . 123.7 ?
    N5 N4 H4 . . 123.7 ?
    C11 N5 N4 . . 106.7(12) ?
    C11 N5 Ni1 . . 113.0(10) ?
    N4 N5 Ni1 . . 140.1(10) ?
    C12 N6 C16 . . 119.0(11) ?
    C12 N6 Ni1 . . 113.8(9) ?
    C16 N6 Ni1 . . 127.2(9) ?
    C17 N7 N8 . . 110.1(13) ?
    C17 N7 H7A . . 124.9 ?
    N8 N7 H7A . . 124.9 ?
    N7 N8 C19 . . 106.8(12) ?
    N7 N8 Ni1 . . 137.6(11) ?
    C19 N8 Ni1 . . 115.6(11) ?
    C24 N9 C20 . . 116.6(13) ?
    C24 N9 Ni1 . . 127.4(11) ?
    C20 N9 Ni1 . . 115.8(9) ?
    Si1 O1A O18A . 7 55.4(6) ?
    Si1 O1A Mo1 . . 124.6(7) ?
    O18A O1A Mo1 7 . 69.3(6) ?
    Si1 O1A Mo5 . . 119.5(7) ?
    O18A O1A Mo5 7 . 127.6(8) ?
    Mo1 O1A Mo5 . . 95.5(5) ?
    Si1 O1A Mo3 . . 120.1(7) ?
    O18A O1A Mo3 7 . 136.3(8) ?
    Mo1 O1A Mo3 . . 96.4(5) ?
    Mo5 O1A Mo3 . . 93.8(5) ?
    Si1 O1B Mo4 . . 123.5(7) ?
    Si1 O1B Mo5 . 7 120.7(7) ?
    Mo4 O1B Mo5 . 7 96.1(5) ?
    Si1 O1B Mo6 . . 119.8(7) ?
    Mo4 O1B Mo6 . . 95.7(5) ?
    Mo5 O1B Mo6 7 . 94.3(5) ?
    Mo6 O3 Mo4 . . 138.9(5) ?
    Mo4 O4 Mo5 . 7 136.0(6) ?
    Mo4 O6 Mo2 . . 136.9(5) ?
    Mo2 O8 Mo6 . 7 139.1(6) ?
    Mo2 O9 Mo1 . . 136.3(5) ?
    Mo5 O11 Mo6 . 7 138.4(6) ?
    O12B O12A Mo5 . . 108(3) ?
    O12B O12A Mo1 . . 88(3) ?
    Mo5 O12A Mo1 . . 149.2(11) ?
    O12A O12B Mo5 . . 53(3) ?
    O12A O12B Mo1 . . 72(3) ?
    Mo5 O12B Mo1 . . 119.2(11) ?
    Mo3 O14 Mo5 . . 136.8(5) ?
    Mo3 O16 Mo2 . 7 135.8(6) ?
    Mo6 O17 Mo3 . . 134.6(5) ?
    Si1 O18A O18B . . 57.2(6) ?
    Si1 O18A O1A . 7 56.7(6) ?
    O18B O18A O1A . 7 94.5(8) ?
    Si1 O18A Mo2 . 7 121.6(7) ?
    O18B O18A Mo2 . 7 64.7(6) ?
    O1A O18A Mo2 7 7 126.8(8) ?
    Si1 O18A Mo1 . 7 122.7(7) ?
    O18B O18A Mo1 . 7 135.4(8) ?
    O1A O18A Mo1 7 7 66.1(6) ?
    Mo2 O18A Mo1 7 7 94.3(5) ?
    Si1 O18A Mo4 . 7 122.2(7) ?
    O18B O18A Mo4 . 7 124.0(8) ?
    O1A O18A Mo4 7 7 134.5(8) ?
    Mo2 O18A Mo4 7 7 93.9(5) ?
    Mo1 O18A Mo4 7 7 94.7(5) ?
    Si1 O18B O18A . . 53.5(6) ?
    Si1 O18B Mo2 . 7 122.6(7) ?
    O18A O18B Mo2 . 7 69.4(6) ?
    Si1 O18B Mo3 . . 121.7(7) ?
    O18A O18B Mo3 . . 130.1(8) ?
    Mo2 O18B Mo3 7 . 97.7(5) ?
    Si1 O18B Mo6 . . 117.6(6) ?
    O18A O18B Mo6 . . 132.7(8) ?
    Mo2 O18B Mo6 7 . 95.6(5) ?
    Mo3 O18B Mo6 . . 95.4(5) ?
    Mo1 O19 Mo4 . . 138.0(5) ?
    Mo1 O20 Mo3 . . 139.0(5) ?
loop_
    _geom_hbond_atom_site_label_D
    _geom_hbond_atom_site_label_H
    _geom_hbond_atom_site_label_A
    _geom_hbond_site_symmetry_A
    _geom_hbond_distance_DH
    _geom_hbond_distance_HA
    _geom_hbond_distance_DA
    _geom_hbond_angle_DHA
    N1 H1A O21 7_566 0.86 2.01 2.850(19) 165
    N4 H4 O17 6_566 0.86 2.02 2.786(13) 148
    N7 H7A O22 5_666 0.86 1.94 2.760(16) 159
