# Supplementary material for: Bis{tris­[3-(2-pyrid­yl)-1H-pyrazole]nickel(II)} dodeca­molybdosilicate tetra­hydrate
Source: Acta Crystallogr Sect E Struct Rep Online. 2010 Jan 13;66(Pt 2):m152–3. doi: 10.1107/S1600536810000978 (PMC2979803; doi:10.1107/S1600536810000978)
Supplement: Supplementary file 2 [file e-66-0m152-Isup2.hkl]

# 
# h,k,l, Fc-squared, Fo-squared, sigma(Fo-squared) and status flag 
# 
data_I
_shelx_title ' z        in  C2/c' 
_shelx_refln_list_code          4 
_shelx_F_calc_maximum     1404.30 
_exptl_crystal_F_000      5560.00 
_reflns_d_resolution_high  0.8409 
 
loop_ 
 _symmetry_equiv_pos_as_xyz 
 'x, y, z' 
 '-x, y, -z+1/2' 
 'x+1/2, y+1/2, z' 
 '-x+1/2, y+1/2, -z+1/2' 
 '-x, -y, -z' 
 'x, -y, z-1/2' 
 '-x+1/2, -y+1/2, -z' 
 'x+1/2, -y+1/2, z-1/2' 
 
_cell_length_a    18.6870 
_cell_length_b    16.2990 
_cell_length_c    27.6040 
_cell_angle_alpha  90.000 
_cell_angle_beta  104.100 
_cell_angle_gamma  90.000 
 
_shelx_F_squared_multiplier     1.000 
 
loop_ 
 _refln_index_h 
 _refln_index_k 
 _refln_index_l 
 _refln_F_squared_calc 
 _refln_F_squared_meas 
 _refln_F_squared_sigma 
 _refln_observed_status 
   2   0   0  1300729.25  1251326.13  11494.09 o 
   4   0   0   320867.66   279259.53  14886.87 o 
   6   0   0   159945.39   161666.16   6716.20 o 
   8   0   0    30229.74    29100.78   1916.93 o 
  10   0   0     9871.09     7363.65   2911.42 o 
  12   0   0   134028.98   128043.59  12929.76 o 
  14   0   0    67120.73    47368.46   9229.43 o 
  16   0   0    12048.63     4072.67   4748.40 o 
  18   0   0    67371.37    71930.03   9732.21 o 
  20   0   0     4825.84    -2483.40   3144.21 o 
   1   1   0      172.74     3810.04    654.74 o 
   3   1   0    56692.28    44141.30   1459.39 o 
   5   1   0   134948.25   139351.08   4889.51 o 
   7   1   0    23079.76    20240.62   1762.23 o 
   9   1   0     7979.96    10573.20   1555.83 o 
  11   1   0    56993.38    53565.25   3307.44 o 
  13   1   0    50353.74    52552.87   4907.52 o 
  15   1   0      250.76      216.77   1808.46 o 
  17   1   0     7134.18     4167.25   2404.42 o 
  19   1   0       48.23     -820.43   1933.22 o 
  21   1   0      971.30      341.66   2524.37 o 
   0   2   0   412768.81   451481.84  71204.57 o 
   2   2   0    32197.68    21255.89    904.41 o 
   4   2   0        8.43      225.44    697.22 o 
   6   2   0   199938.66   199446.80   4368.40 o 
   8   2   0       63.34      552.69    949.23 o 
  10   2   0     2457.04     2556.77   1267.46 o 
  12   2   0    49045.38    49973.63   4711.38 o 
  14   2   0     4441.19     2418.35   2044.31 o 
  16   2   0      134.79     -363.95   1729.51 o 
  18   2   0     6253.57     5585.84   2790.21 o 
  20   2   0     6562.01    10953.41   3261.88 o 
   1   3   0    20689.88    24637.33   1050.74 o 
   3   3   0     6532.57     6026.86    901.19 o 
   5   3   0     2984.65      950.83    823.99 o 
   7   3   0       90.61      297.04    709.28 o 
   9   3   0     3684.23     2473.48   1292.70 o 
  11   3   0    13143.72    10671.43   2060.18 o 
  13   3   0     3739.62     2821.95   2036.14 o 
  15   3   0     4966.77     4716.12   2431.39 o 
  17   3   0     5463.91     7220.66   2741.18 o 
  19   3   0     1557.22     2808.49   2347.38 o 
  21   3   0     6156.50     5730.61   3227.67 o 
   0   4   0   731626.19   699405.44  49955.81 o 
   2   4   0    85004.99    76743.60   3618.96 o 
   4   4   0    19631.65    25018.06   1721.80 o 
   6   4   0    22683.99    22215.28   1724.64 o 
   8   4   0    53558.13    54087.27   2942.29 o 
  10   4   0   104376.62   100081.66   4244.99 o 
  12   4   0    39411.41    42207.51   3614.86 o 
  14   4   0     1466.36     2220.42   2088.38 o 
  16   4   0      867.35     1794.41   2182.36 o 
  18   4   0      691.77    -1008.92   1995.31 o 
  20   4   0     1471.22     -110.37   2349.69 o 
   1   5   0   105974.07   100384.87   3725.77 o 
   3   5   0   144253.41   138980.08   7093.33 o 
   5   5   0    15336.50    14439.15   1713.82 o 
   7   5   0      169.31     1022.50    965.91 o 
   9   5   0      285.79      236.87   1005.22 o 
  11   5   0     2247.18      237.43   1586.01 o 
  13   5   0    10298.39     7066.33   2510.91 o 
  15   5   0     8186.66     7328.93   2645.01 o 
  17   5   0    18056.52    17709.37   3805.22 o 
  19   5   0     2162.21     1759.74   2326.53 o 
   0   6   0   166190.41   138643.17   6382.86 o 
   2   6   0     3736.17     4109.90   1014.58 o 
   4   6   0    18202.02    14480.46   1540.95 o 
   6   6   0    25603.70    23768.47   2036.57 o 
   8   6   0    43402.27    43724.75   2635.02 o 
  10   6   0    48449.28    52370.65   3876.04 o 
  12   6   0    38475.12    34754.70   3597.56 o 
  14   6   0      266.95    -1787.81   1792.91 o 
  16   6   0     1038.09      263.29   1984.06 o 
  18   6   0     1568.35     -599.35   2141.83 o 
  20   6   0    10744.04     9925.40   3436.54 o 
   1   7   0    40199.70    43728.94   2113.80 o 
   3   7   0        3.99      725.40    879.00 o 
   5   7   0    23107.32    22406.94   2046.87 o 
   7   7   0    24251.22    28239.21   2375.60 o 
   9   7   0    28799.21    26765.63   2536.53 o 
  11   7   0     1542.25      653.74   1674.28 o 
  13   7   0      737.02     -132.03   1683.43 o 
  15   7   0     1393.46      696.00   2094.26 o 
  17   7   0     6670.56     6395.03   2973.61 o 
  19   7   0      253.10      816.26   2530.70 o 
   0   8   0   211713.44   218480.67  15121.69 o 
   2   8   0     7029.47    11681.40   1544.70 o 
   4   8   0    16914.85    16995.65   1864.64 o 
   6   8   0    34268.87    34504.02   3164.60 o 
   8   8   0   143275.17   141282.61   5658.55 o 
  10   8   0   100842.62   104346.83   4954.45 o 
  12   8   0    13731.56    14165.13   2817.69 o 
  14   8   0    21801.42    23133.30   3877.62 o 
  16   8   0     8192.06     6979.61   2891.72 o 
  18   8   0     3919.23     5596.80   3643.15 o 
   1   9   0    18757.40    23034.27   2024.00 o 
   3   9   0   267062.22   246114.14  10102.79 o 
   5   9   0   197790.48   196714.36   8081.00 o 
   7   9   0    16655.75    14526.54   2503.76 o 
   9   9   0    13273.17    11704.94   2423.94 o 
  11   9   0     2469.44     2815.67   1875.77 o 
  13   9   0     5008.16     6014.58   2649.33 o 
  15   9   0     1953.35     4218.84   3136.53 o 
  17   9   0      131.91      407.66   2856.45 o 
  19   9   0     4152.72     8999.66   4046.36 o 
   0  10   0    21596.39    25986.61   3216.97 o 
   2  10   0   117442.31   116019.29   5285.90 o 
   4  10   0    93521.36    88423.77   3546.90 o 
   6  10   0    26364.53    24187.79   2581.65 o 
   8  10   0        0.10     -404.41   1592.39 o 
  10  10   0      754.60     -415.37   2217.87 o 
  12  10   0      274.59      185.21   2010.14 o 
  14  10   0    48074.26    45319.95   6448.33 o 
  16  10   0    22905.77    17172.36   4475.33 o 
  18  10   0      962.58     3970.35   3282.51 o 
   1  11   0    14653.92    17204.12   2477.90 o 
   3  11   0    13488.44    16224.00   2565.97 o 
   5  11   0     1286.68      628.57   1584.79 o 
   7  11   0     1144.47      775.06   1644.97 o 
   9  11   0     7485.82     7382.67   2610.41 o 
  11  11   0     4818.82     4115.55   2331.13 o 
  13  11   0       25.57      633.16   2183.77 o 
  15  11   0      325.42     4743.29   3287.15 o 
  17  11   0      395.15     1747.34   2995.71 o 
   0  12   0      956.89     2907.44   2812.00 o 
   2  12   0     3532.00     4146.51   2233.73 o 
   4  12   0      646.03        6.91   1913.29 o 
   6  12   0       67.53       51.78   1575.87 o 
   8  12   0     2085.17     3772.58   2041.06 o 
  10  12   0    12243.59    10398.77   2956.27 o 
  12  12   0    22327.86    17328.54   3702.63 o 
  14  12   0      298.85      900.92   2497.95 o 
  16  12   0     2479.32     9850.47   4196.79 o 
   1  13   0       99.56      675.80   2002.25 o 
   3  13   0      681.60     1228.00   1968.70 o 
   5  13   0    10290.83    12037.99   3182.80 o 
   7  13   0    26018.51    27866.75   4256.86 o 
   9  13   0    13281.47    13160.67   3956.08 o 
  11  13   0     1103.66     -120.72   2335.27 o 
  13  13   0     1270.59     1768.76   2441.92 o 
  15  13   0     4998.06     4503.99   3428.56 o 
   0  14   0    53220.28    42854.19   7228.72 o 
   2  14   0      482.75      235.68   1944.38 o 
   4  14   0    13707.61    14937.86   3880.69 o 
   6  14   0      688.59    -1287.32   1941.94 o 
   8  14   0    12194.20    14969.30   4100.57 o 
  10  14   0    11368.53    14830.05   4219.55 o 
  12  14   0     1868.64     3048.29   3259.39 o 
  14  14   0    21441.61    27129.22   5620.85 o 
   1  15   0     3949.42     3781.45   2492.26 o 
   3  15   0     1341.22     2982.98   2443.10 o 
   5  15   0    24103.60    25783.44   4329.04 o 
   7  15   0        0.37     1608.89   2326.13 o 
   9  15   0      180.42     2810.51   3018.23 o 
  11  15   0      227.21     1794.22   2912.98 o 
  13  15   0    10203.05    13228.47   4413.73 o 
   0  16   0      505.68     3118.01   3696.79 o 
   2  16   0     5011.66     6545.87   2952.81 o 
   4  16   0      939.45     1937.81   2365.25 o 
   6  16   0    18213.61    20166.93   4233.47 o 
   8  16   0     1076.29     1776.57   3025.52 o 
  10  16   0     2553.33     2910.52   3211.35 o 
  12  16   0      421.83    -1110.35   3601.84 o 
   1  17   0     3624.42     3567.49   2687.55 o 
   3  17   0       31.31     1573.93   2376.59 o 
   5  17   0     5109.20     6224.56   3059.86 o 
   7  17   0     3628.48     3821.43   3276.72 o 
   9  17   0       14.81     -750.40   2860.79 o 
   0  18   0     1635.87     1630.33   3634.24 o 
   2  18   0      863.17     1947.26   2596.43 o 
   4  18   0     8028.30     8934.09   3342.67 o 
   6  18   0    12078.07    13137.93   3959.19 o 
   1  19   0      417.78     1103.88   2794.18 o 
   3  19   0      676.70      331.52   2708.97 o 
 -21   1   1     3171.23     3475.53   2847.61 o 
 -19   1   1    11064.91    10868.86   3250.50 o 
 -17   1   1     3574.01     4865.50   2526.50 o 
 -15   1   1    32166.03    33183.03   4474.56 o 
 -13   1   1   133144.86   122786.75   8100.97 o 
 -11   1   1   149397.19   145678.13   4258.82 o 
  -9   1   1    28540.72    28031.40   2151.74 o 
  -7   1   1     8578.09     7224.63   1274.61 o 
  -5   1   1     1475.23     -371.50    718.04 o 
  -3   1   1   230500.25   241521.67   5858.99 o 
  -1   1   1   843047.50   835354.81   9094.92 o 
   1   1   1   930496.38   915169.50  51180.62 o 
   3   1   1    26681.72    28064.19   1788.29 o 
   5   1   1   172335.14   156618.31   4794.52 o 
   7   1   1    25618.78    23371.97   1910.71 o 
   9   1   1    37104.74    40087.56   2636.86 o 
  11   1   1   202338.73   193788.83   6972.83 o 
  13   1   1    23681.55    24281.48   3583.55 o 
  15   1   1    16194.84    15793.47   3355.65 o 
  17   1   1    35913.16    35204.38   4886.10 o 
  19   1   1     3134.41      733.81   2111.61 o 
  21   1   1     7550.37     7483.39   3314.89 o 
 -20   2   1       29.03     1309.04   2393.12 o 
 -18   2   1      215.03     -635.18   1983.85 o 
 -16   2   1      717.11      507.85   1749.47 o 
 -14   2   1    24239.20    23929.20   3636.21 o 
 -12   2   1   136885.80   117477.84   8848.09 o 
 -10   2   1    47409.63    47709.63   3038.98 o 
  -8   2   1    63617.32    56990.52   2722.05 o 
  -6   2   1    79886.27    81405.07   2874.10 o 
  -4   2   1     7991.67     4536.94    763.99 o 
  -2   2   1     7567.84     6798.64    629.73 o 
   0   2   1    47272.38    49513.62   2838.11 o 
   2   2   1    17269.54    20538.76    945.50 o 
   4   2   1   505423.47   549095.63  19330.13 o 
   6   2   1   369154.47   331940.38  11256.95 o 
   8   2   1    21785.17    25289.29   2219.62 o 
  10   2   1     9861.76    11646.46   1879.59 o 
  12   2   1     2695.10     2485.65   1884.64 o 
  14   2   1      154.80     -811.49   1661.31 o 
  16   2   1    22221.67    20274.52   3678.98 o 
  18   2   1    12008.02    11495.26   3294.61 o 
  20   2   1     2201.87      963.17   2399.31 o 
 -21   3   1     7545.52     6614.17   3266.72 o 
 -19   3   1      773.35      413.15   2048.77 o 
 -17   3   1     8513.68    11136.36   3173.42 o 
 -15   3   1     2397.11      481.65   1940.69 o 
 -13   3   1      608.39     1161.67   1821.15 o 
 -11   3   1     3573.88     4448.32   1664.33 o 
  -9   3   1    79727.98    74271.23   3389.51 o 
  -7   3   1      562.01      781.97    753.15 o 
  -5   3   1   116101.16   117402.73   2741.71 o 
  -3   3   1   180406.83   219940.47  10573.10 o 
  -1   3   1   149093.00   176328.84   9060.81 o 
   1   3   1    73385.04    85846.71   3442.18 o 
   3   3   1    31283.54    42809.13   1644.70 o 
   5   3   1   121167.76   124779.44   3723.43 o 
   7   3   1     2878.46     1460.53    812.21 o 
   9   3   1    14789.66    18299.48   2243.54 o 
  11   3   1    20249.00    20796.61   2572.82 o 
  13   3   1    13916.76    12661.99   2839.83 o 
  15   3   1     2767.70     4193.70   2342.12 o 
  17   3   1     2220.42     2415.36   2353.55 o 
  19   3   1     3663.27     5044.42   2610.16 o 
  21   3   1     2069.06     3131.59   2849.61 o 
 -20   4   1      228.54      457.43   2473.93 o 
 -18   4   1     3593.59     1920.80   2188.09 o 
 -16   4   1    10875.32    12153.98   3238.34 o 
 -14   4   1    31092.79    34968.99   4475.78 o 
 -12   4   1    11664.72    11626.08   2336.08 o 
 -10   4   1    59591.88    55813.70   3520.76 o 
  -8   4   1   157375.22   154325.47   3603.45 o 
  -6   4   1    84119.59    67175.15   3180.90 o 
  -4   4   1     5179.51     3299.14    959.75 o 
  -2   4   1    50560.41    56476.32   2824.98 o 
   0   4   1       56.09      565.36    591.95 o 
   2   4   1    99833.85    91468.87   4113.47 o 
   4   4   1     3783.94     4692.59   1046.20 o 
   6   4   1    15076.49    12311.86   1517.70 o 
   8   4   1    44002.42    47879.73   2342.13 o 
  10   4   1    10620.80    12538.48   2160.42 o 
  12   4   1    71233.41    63871.93   4171.64 o 
  14   4   1    11519.18    10565.08   2912.04 o 
  16   4   1     6693.95     6721.04   2673.25 o 
  18   4   1     1890.48      318.03   2158.23 o 
  20   4   1     1033.63     2152.03   2742.78 o 
 -19   5   1     5038.41     5635.07   2935.66 o 
 -17   5   1       96.03     -411.47   1934.06 o 
 -15   5   1      582.02     1131.55   2055.36 o 
 -13   5   1    64101.47    61165.35   5312.18 o 
 -11   5   1   146996.61   143826.16   5396.97 o 
  -9   5   1    42537.04    49304.49   2637.36 o 
  -7   5   1    13299.69    10793.55   1531.83 o 
  -5   5   1     9138.60     6923.73   1213.43 o 
  -3   5   1   104352.67   107597.28   3670.12 o 
  -1   5   1     1235.33     2510.54    831.47 o 
   1   5   1    19374.23    25307.43   1615.58 o 
   3   5   1    14883.03    16280.84   1743.68 o 
   5   5   1     3944.08     6600.48   1230.26 o 
   7   5   1    41420.54    39231.29   3651.49 o 
   9   5   1      537.46     1875.16   1140.80 o 
  11   5   1    74431.83    73446.37   4308.17 o 
  13   5   1    40596.61    41839.28   4714.13 o 
  15   5   1      718.29       94.94   1875.18 o 
  17   5   1     1080.20     -500.13   1976.96 o 
  19   5   1     1138.24     3236.28   2684.23 o 
 -20   6   1     7620.41     3983.99   2835.48 o 
 -18   6   1     7020.19     8434.59   3065.00 o 
 -16   6   1     6731.40     6693.21   2782.09 o 
 -14   6   1     7917.67     9193.08   3134.80 o 
 -12   6   1       74.83      -49.39   1574.05 o 
 -10   6   1     3268.85     3639.16   1746.21 o 
  -8   6   1    21568.16    23236.85   2147.67 o 
  -6   6   1    30275.43    28526.24   2089.76 o 
  -4   6   1    37543.98    36575.96   2978.07 o 
  -2   6   1    88024.34    89009.17   4594.64 o 
   0   6   1      109.37      194.50    770.65 o 
   2   6   1        5.91      237.91    795.52 o 
   4   6   1    16730.57    12065.90   1714.90 o 
   6   6   1      444.86     -527.03    908.69 o 
   8   6   1        5.97     -511.67   1012.46 o 
  10   6   1     2706.04      958.57   1577.61 o 
  12   6   1    17821.51    17355.66   2807.27 o 
  14   6   1     5430.21     7208.12   2594.49 o 
  16   6   1    18310.30    27233.27   4301.67 o 
  18   6   1       65.63     3227.90   2604.84 o 
  20   6   1      976.68     -866.79   2627.23 o 
 -19   7   1     1321.75     1279.54   2668.25 o 
 -17   7   1    11517.71     9619.06   3286.23 o 
 -15   7   1     3494.98     5688.80   2598.98 o 
 -13   7   1    18290.24    17204.30   2990.40 o 
 -11   7   1     4161.51     5758.55   2093.06 o 
  -9   7   1   230760.09   225288.42   7880.41 o 
  -7   7   1       40.70     -825.83    984.06 o 
  -5   7   1     2303.64     2373.55   1077.02 o 
  -3   7   1    92010.20    89816.55   4308.18 o 
  -1   7   1    42444.07    42931.12   2247.90 o 
   1   7   1    13964.52    11980.07   1409.60 o 
   3   7   1      494.52      897.98    917.62 o 
   5   7   1   173169.45   152998.03   9298.00 o 
   7   7   1     6664.06     6625.84   1542.10 o 
   9   7   1   294593.13   288424.66   7832.92 o 
  11   7   1     3993.05     3568.76   1906.03 o 
  13   7   1     8013.17     9325.06   2448.58 o 
  15   7   1     5698.76     7639.66   3345.52 o 
  17   7   1     7089.82     4908.76   2668.56 o 
  19   7   1     1736.79     3387.91   2827.01 o 
 -18   8   1     5893.06     7029.60   3635.52 o 
 -16   8   1     1352.54     -624.92   2139.56 o 
 -14   8   1       61.12    -1676.22   1676.22 o 
 -12   8   1     1075.02      281.27   1720.64 o 
 -10   8   1    10608.19     8826.38   2194.16 o 
  -8   8   1   129645.44   121131.35   6679.93 o 
  -6   8   1     1439.42      949.43   1178.15 o 
  -4   8   1   177340.86   180371.97   7038.64 o 
  -2   8   1    24047.93    27046.65   1988.28 o 
   0   8   1     4403.85     5101.98   1218.60 o 
   2   8   1    77171.50    77273.98   2982.02 o 
   4   8   1   285642.81   279667.88  11266.60 o 
   6   8   1     7302.29     8680.76   1927.31 o 
   8   8   1    13070.65    13241.79   2116.18 o 
  10   8   1     8299.33     8540.79   2293.97 o 
  12   8   1      647.58     1243.91   1802.28 o 
  14   8   1    17351.29    15232.76   3284.93 o 
  16   8   1        1.26     -344.07   2102.15 o 
  18   8   1      118.97     1838.36   2450.33 o 
 -19   9   1     2077.42     3092.26   3920.11 o 
 -17   9   1      397.81     1743.19   2987.33 o 
 -15   9   1    29350.26    31005.59   5598.99 o 
 -13   9   1     2620.47     1881.27   2307.04 o 
 -11   9   1     6048.39     5999.55   2108.21 o 
  -9   9   1    30989.73    33515.27   3000.21 o 
  -7   9   1      196.09     1385.01   1595.34 o 
  -5   9   1    26450.02    28944.73   2452.63 o 
  -3   9   1   189759.67   176212.08   5387.38 o 
  -1   9   1    12684.21    12662.07   1619.82 o 
   1   9   1   104971.31   108171.75   8883.19 o 
   3   9   1   313011.53   299748.78  15206.01 o 
   5   9   1      126.34     -394.49   1170.39 o 
   7   9   1    11995.57    13361.61   2384.64 o 
   9   9   1     1154.43     1205.39   1652.88 o 
  11   9   1    39809.21    45577.30   4119.63 o 
  13   9   1     4823.91     6464.14   2225.99 o 
  15   9   1    43357.13    53312.08   6986.18 o 
  17   9   1       18.32      -50.77   2791.38 o 
 -18  10   1        5.52     1985.78   3078.61 o 
 -16  10   1     6578.81     8336.72   3571.37 o 
 -14  10   1      378.80     -703.71   2409.00 o 
 -12  10   1      155.43    -1092.63   1920.27 o 
 -10  10   1     3708.95     4408.65   2726.48 o 
  -8  10   1    45013.30    45017.89   3927.74 o 
  -6  10   1    28500.44    29145.38   3577.08 o 
  -4  10   1    13282.57    14056.45   2400.28 o 
  -2  10   1     2269.10     1580.43   1250.69 o 
   0  10   1     4355.36     5294.53   1423.04 o 
   2  10   1    18855.22    21704.12   2482.26 o 
   4  10   1     1859.83     2004.88   1396.84 o 
   6  10   1     5827.58     5446.75   1692.96 o 
   8  10   1    16794.57    17268.71   2421.96 o 
  10  10   1     1043.14    -1969.68   1969.68 o 
  12  10   1     2197.92     2298.46   2279.07 o 
  14  10   1       24.88     1252.51   2492.04 o 
  16  10   1     5819.15     6292.37   3557.76 o 
  18  10   1      335.42      650.64   2973.90 o 
 -17  11   1       40.76      -14.02   2860.82 o 
 -15  11   1    10683.87     9343.24   3906.45 o 
 -13  11   1     5670.90     6773.40   2865.54 o 
 -11  11   1     5148.68     5624.93   2582.23 o 
  -9  11   1     5805.27     6399.50   2562.56 o 
  -7  11   1      528.02     1587.88   1614.66 o 
  -5  11   1     7390.90     4903.65   1933.28 o 
  -3  11   1     5658.60     4876.84   1962.03 o 
  -1  11   1     3968.31     6541.87   1949.41 o 
   1  11   1    21045.24    20078.22   2654.90 o 
   3  11   1   118305.63   107034.00   4720.28 o 
   5  11   1     7628.46     7934.34   2136.03 o 
   7  11   1     1182.29     2426.58   1822.08 o 
   9  11   1       11.46      499.92   1922.17 o 
  11  11   1      315.21      645.30   2027.29 o 
  13  11   1    27832.55    38927.89   5141.62 o 
  15  11   1    11741.85    10919.59   4031.64 o 
  17  11   1      805.05     2055.10   3139.02 o 
 -16  12   1      428.90     4269.87   3281.35 o 
 -14  12   1     3272.77     4728.22   2827.50 o 
 -12  12   1     8496.51     8976.81   3048.02 o 
 -10  12   1     7896.31     7186.80   2766.11 o 
  -8  12   1    22085.98    22219.54   3302.78 o 
  -6  12   1      517.49     2992.42   1880.91 o 
  -4  12   1      105.46      248.36   1560.94 o 
  -2  12   1      491.43     2549.60   2033.61 o 
   0  12   1    19195.69    17578.93   3332.20 o 
   2  12   1   129633.35   113685.08   5990.60 o 
   4  12   1    20311.24    19772.31   3569.83 o 
   6  12   1      845.52     2229.72   2278.70 o 
   8  12   1     1331.20     1175.28   1883.15 o 
  10  12   1      143.44      983.14   2173.03 o 
  12  12   1     2290.69     4482.47   2708.69 o 
  14  12   1      324.37     1084.47   2324.20 o 
  16  12   1     1540.59     1487.07   3070.19 o 
 -15  13   1     8668.24    16135.65   4547.12 o 
 -13  13   1      470.66     2826.38   2550.05 o 
 -11  13   1    14925.61    12391.19   4863.41 o 
  -9  13   1       53.01     -552.24   2007.85 o 
  -7  13   1     1376.86      -66.19   2088.61 o 
  -5  13   1     4406.71     3336.19   2314.15 o 
  -3  13   1    36489.07    31496.00   4275.00 o 
  -1  13   1     4699.80     2480.97   2249.53 o 
   1  13   1     6724.63     5636.19   2514.21 o 
   3  13   1    25189.10    18624.76   4085.95 o 
   5  13   1     2971.53     4541.87   2424.75 o 
   7  13   1     5730.38     4419.40   2532.82 o 
   9  13   1      965.98     2928.31   2747.17 o 
  11  13   1     4422.91     4750.30   3875.01 o 
  13  13   1       73.03     3566.79   3134.44 o 
  15  13   1    11613.29    19322.22   4821.59 o 
 -14  14   1      116.16     1800.29   3032.17 o 
 -12  14   1     5085.08     4531.55   3206.95 o 
 -10  14   1     1121.23      514.85   2595.01 o 
  -8  14   1    23402.23    21429.10   4722.17 o 
  -6  14   1     3292.47     4280.08   2484.51 o 
  -4  14   1     2347.93     4708.64   2386.29 o 
  -2  14   1     9709.05     8514.90   2815.50 o 
   0  14   1     2596.32     1859.33   2267.72 o 
   2  14   1     1112.46     2010.42   2236.29 o 
   4  14   1     6615.06     7642.97   2870.59 o 
   6  14   1      349.84      322.72   2231.29 o 
   8  14   1     2110.77     2876.97   2895.80 o 
  10  14   1      221.48     4578.63   3054.33 o 
  12  14   1     8121.80     7977.31   3715.67 o 
  14  14   1      592.45     3923.55   3519.99 o 
 -13  15   1     1254.42     5095.76   3323.17 o 
 -11  15   1     1968.36     2874.63   2980.19 o 
  -9  15   1    20275.53    19297.37   4626.50 o 
  -7  15   1      106.81     2997.93   2463.20 o 
  -5  15   1     2261.98     3017.11   2441.57 o 
  -3  15   1     8951.04    10390.98   3160.69 o 
  -1  15   1     3514.67     3673.99   2321.81 o 
   1  15   1      400.34    -1125.22   2017.32 o 
   3  15   1    17717.71    19683.85   3891.27 o 
   5  15   1     2476.89      689.00   2265.11 o 
   7  15   1     2549.18     1979.75   2365.27 o 
   9  15   1     5264.00     4473.42   3238.37 o 
  11  15   1      122.92     4093.09   2943.13 o 
  13  15   1     4070.80     8473.55   3772.96 o 
 -12  16   1      390.84       95.29   3078.05 o 
 -10  16   1     7597.78    12545.86   4216.73 o 
  -8  16   1      190.98     2984.22   3044.62 o 
  -6  16   1    12100.54    16930.17   3883.51 o 
  -4  16   1    17991.46    17678.58   3819.56 o 
  -2  16   1      310.90      239.75   2211.89 o 
   0  16   1     4625.35     6688.33   2874.63 o 
   2  16   1    11656.92     8943.79   3149.03 o 
   4  16   1     7572.23     9172.93   3114.29 o 
   6  16   1     1095.20     4012.30   2835.26 o 
   8  16   1     2862.46     4544.71   3490.63 o 
  10  16   1      169.90     2254.10   2990.99 o 
  -9  17   1       25.95      569.44   3136.69 o 
  -7  17   1    11749.63    15862.18   4599.74 o 
  -5  17   1     6454.73     9564.86   3377.67 o 
  -3  17   1     5750.68     6376.27   2928.45 o 
  -1  17   1     9373.44     5759.85   2951.25 o 
   1  17   1    12467.47    12420.37   3582.02 o 
   3  17   1      809.20    -1656.83   2119.05 o 
   5  17   1    24730.87    30649.51   5059.96 o 
   7  17   1     9524.18    11227.91   4028.47 o 
   9  17   1      941.50     2671.13   3317.31 o 
  -8  18   1     3164.49     7313.68   4010.09 o 
  -6  18   1     2442.71     4551.17   3069.29 o 
  -4  18   1      386.43     2098.90   2705.65 o 
  -2  18   1     1249.06     5702.80   2903.33 o 
   0  18   1        6.85     2182.27   2546.79 o 
   2  18   1     9275.88     5598.68   3067.68 o 
   4  18   1     7344.44    11854.50   3650.40 o 
   6  18   1    15577.09    17244.51   4346.84 o 
  -3  19   1     4636.29     7859.84   3443.95 o 
  -1  19   1    13406.17    15240.44   4015.79 o 
   1  19   1     7252.91     8252.70   3479.78 o 
   3  19   1     5339.71     4707.09   3284.69 o 
 -20   0   2        3.12     1616.47   3209.43 o 
 -18   0   2     2640.48     -292.16   2726.16 o 
 -16   0   2    30890.14    36098.21   6658.73 o 
 -14   0   2     1655.04     1222.25   2577.80 o 
 -12   0   2   176592.83   157537.86   9255.23 o 
 -10   0   2     2556.13     2271.64   2258.51 o 
  -8   0   2     1128.59      185.24    859.93 o 
  -6   0   2      108.92      313.84    889.15 o 
  -4   0   2   127041.23   100130.46   4087.62 o 
  -2   0   2   189598.23   191046.98   7325.79 o 
   0   0   2   845077.94  1186179.63  14694.36 o 
   2   0   2   113619.80   122627.13   3090.93 o 
   4   0   2    19707.10    28360.83   1803.33 o 
   6   0   2    49190.76    52182.95   2611.58 o 
   8   0   2   185126.38   187216.09   9729.26 o 
  10   0   2    22476.37    21773.94   2155.69 o 
  12   0   2    71473.53    69199.54   7440.66 o 
  14   0   2     3746.14     4485.23   3129.46 o 
  16   0   2    31954.01    37244.92   9357.76 o 
  18   0   2    65851.66    63956.59   9345.71 o 
  20   0   2     1969.03      254.92   3283.16 o 
 -21   1   2       31.85     1536.02   2640.70 o 
 -19   1   2     1077.54     2186.41   2398.94 o 
 -17   1   2     1245.63     1189.29   2092.24 o 
 -15   1   2     5013.58     5269.24   2420.65 o 
 -13   1   2    54381.26    50792.04   4843.09 o 
 -11   1   2     2982.47     2173.54   1185.29 o 
  -9   1   2     5717.14     4880.81   1284.37 o 
  -7   1   2     5339.60     6486.72   1278.86 o 
  -5   1   2    39535.73    32373.94   1762.34 o 
  -3   1   2    41276.62    27877.32   1199.25 o 
  -1   1   2    70465.86    49708.20   1341.89 o 
   1   1   2        2.89     2057.93    393.01 o 
   3   1   2     5147.84     2820.24    586.22 o 
   5   1   2   752686.38   792831.25  22587.21 o 
   7   1   2   145779.78   143941.34   3912.30 o 
   9   1   2    11088.82    13096.11   1233.08 o 
  11   1   2     7296.13     6440.33   2146.46 o 
  13   1   2    16783.92    15044.57   3072.11 o 
  15   1   2     1230.64      631.51   1983.33 o 
  17   1   2    21217.20    17861.02   4902.57 o 
  19   1   2     1614.89      578.69   2076.26 o 
  21   1   2       82.90    -1079.26   2493.67 o 
 -20   2   2     4510.57     6883.16   2921.26 o 
 -18   2   2     1038.07     1534.43   2203.21 o 
 -16   2   2     9562.86     8034.37   2754.80 o 
 -14   2   2     4055.06     4112.07   2153.87 o 
 -12   2   2   125189.16   115475.30   6017.07 o 
 -10   2   2     6304.69     6782.63   1603.61 o 
  -8   2   2    21766.63    20427.83   2481.26 o 
  -6   2   2   121359.25   122759.87   3434.88 o 
  -4   2   2   136771.59   132484.47   2497.89 o 
  -2   2   2   268912.47   221812.14   8145.64 o 
   0   2   2      170.06      856.99    344.51 o 
   2   2   2   248609.70   203409.72   8701.44 o 
   4   2   2       76.14     -253.56    673.58 o 
   6   2   2   142026.64   153261.70   3220.39 o 
   8   2   2      614.21      666.31    766.40 o 
  10   2   2    15687.41    17004.86   2181.16 o 
  12   2   2    89384.75    88390.34   5383.17 o 
  14   2   2     4632.81     2455.21   2035.99 o 
  16   2   2     8991.86     8669.10   2897.76 o 
  18   2   2      300.80     1474.44   2105.57 o 
  20   2   2     9426.09    10242.09   3326.56 o 
 -21   3   2      493.68     2105.87   2515.13 o 
 -19   3   2    11719.12     4982.17   2538.60 o 
 -17   3   2       49.21     1059.47   1890.10 o 
 -15   3   2    46238.20    39497.15   4723.55 o 
 -13   3   2       10.04      516.11   1753.67 o 
 -11   3   2     2275.03     1990.86   1480.92 o 
  -9   3   2      595.86      339.02   1132.13 o 
  -7   3   2   278638.78   261749.92   5614.97 o 
  -5   3   2   432613.41   459573.06   9701.04 o 
  -3   3   2    11812.07    16093.00   1155.04 o 
  -1   3   2    47212.98    54252.42   2405.34 o 
   1   3   2    51357.86    47518.55   1460.46 o 
   3   3   2     2238.76     2006.02    802.80 o 
   5   3   2   137152.39   118508.11   4753.88 o 
   7   3   2    24989.38    23799.37   1727.21 o 
   9   3   2    24276.36    22458.85   1667.70 o 
  11   3   2    10232.60     9559.96   2084.75 o 
  13   3   2     2068.19     2820.31   1987.46 o 
  15   3   2      295.97     1917.58   2156.42 o 
  17   3   2    41709.26    40252.38   5273.39 o 
  19   3   2     3949.03     5155.37   2852.43 o 
 -20   4   2      745.45      361.29   2253.90 o 
 -18   4   2     5363.39     4354.89   2591.06 o 
 -16   4   2     9998.26     9568.38   3067.90 o 
 -14   4   2     3681.25     3798.57   2306.16 o 
 -12   4   2    49599.13    48370.18   3794.04 o 
 -10   4   2    65267.49    62669.46   4547.26 o 
  -8   4   2     3375.03     2982.60   1035.45 o 
  -6   4   2    52679.79    53309.45   2230.54 o 
  -4   4   2    75642.44    85143.78   3280.98 o 
  -2   4   2    26046.24    31079.84   1826.92 o 
   0   4   2     8099.56     6224.61   1079.01 o 
   2   4   2     1103.98     -106.49    697.38 o 
   4   4   2     6739.65     8218.96   1241.01 o 
   6   4   2     3989.24     3316.85   1100.16 o 
   8   4   2    32033.56    29486.25   2084.84 o 
  10   4   2      214.61     -208.68   1274.63 o 
  12   4   2     1002.23      476.42   1605.94 o 
  14   4   2      462.24      666.42   1916.70 o 
  16   4   2      353.89       51.17   1916.33 o 
  18   4   2     3099.56     5095.65   2633.71 o 
  20   4   2      420.30      826.77   2647.04 o 
 -21   5   2     3767.74     5327.96   3171.57 o 
 -19   5   2     7070.47     9151.43   3365.16 o 
 -17   5   2     5211.46     3903.87   2625.50 o 
 -15   5   2    53090.21    54611.39   5589.68 o 
 -13   5   2    22546.44    18450.28   3360.60 o 
 -11   5   2      480.04     1311.02   1581.81 o 
  -9   5   2     4687.46     4508.93   1271.80 o 
  -7   5   2    11339.24     9097.35   1431.62 o 
  -5   5   2     9452.00     6399.82   1176.34 o 
  -3   5   2   135903.92   136313.55   5482.60 o 
  -1   5   2     3063.75     4311.24   1191.45 o 
   1   5   2    75529.11    74911.21   3105.61 o 
   3   5   2      855.24      471.37    843.99 o 
   5   5   2    24060.09    27594.38   1979.16 o 
   7   5   2    58122.32    55739.71   2828.27 o 
   9   5   2    15987.29    17223.28   1900.12 o 
  11   5   2    23472.01    21660.44   2930.52 o 
  13   5   2     5909.73     6288.22   2430.54 o 
  15   5   2    45469.06    44620.50   5209.11 o 
  17   5   2      176.19      573.17   2209.95 o 
  19   5   2     1302.79     1306.85   2493.85 o 
 -20   6   2     9685.28    11726.73   3837.23 o 
 -18   6   2     1057.64     3775.27   2562.37 o 
 -16   6   2    11563.82    13465.30   3238.46 o 
 -14   6   2     7510.69     7358.13   2803.75 o 
 -12   6   2    33338.79    33736.75   3553.56 o 
 -10   6   2       55.98      830.59   1448.88 o 
  -8   6   2    34514.02    33410.23   2469.81 o 
  -6   6   2    82973.15    80562.05   3217.21 o 
  -4   6   2    54493.36    56739.55   2626.62 o 
  -2   6   2    76152.05    66277.28   2577.48 o 
   0   6   2     3028.56      303.83    749.15 o 
   2   6   2    29087.12    32016.57   1891.78 o 
   4   6   2    16765.08    14496.58   1849.89 o 
   6   6   2    30223.93    26514.19   2192.61 o 
   8   6   2   108593.52   105752.58   4004.50 o 
  10   6   2    30420.16    34648.66   3390.61 o 
  12   6   2    57769.27    56740.40   4375.52 o 
  14   6   2     5272.71     5258.66   2443.84 o 
  16   6   2     7492.03     7619.73   2834.12 o 
  18   6   2      805.62     1358.43   2312.17 o 
  20   6   2     7729.18     8250.81   3490.19 o 
 -19   7   2     6556.79     4028.76   2857.30 o 
 -17   7   2       30.04      745.70   2266.81 o 
 -15   7   2       20.86     -269.33   1931.90 o 
 -13   7   2     1015.01      645.01   1787.03 o 
 -11   7   2      462.38      255.78   1609.54 o 
  -9   7   2   162080.28   157088.28   5317.76 o 
  -7   7   2    83095.89    77273.84   3144.68 o 
  -5   7   2     6762.19     7883.97   1393.69 o 
  -3   7   2    34369.61    31397.30   1896.82 o 
  -1   7   2    11048.81    15903.16   1415.52 o 
   1   7   2     2766.01     5993.90   1163.70 o 
   3   7   2    75298.92    82905.95   3824.39 o 
   5   7   2    19135.07    17328.23   2171.41 o 
   7   7   2    15231.52    16316.73   2034.60 o 
   9   7   2    39469.82    43109.51   3095.56 o 
  11   7   2     5971.78     4895.50   2053.46 o 
  13   7   2      367.87      997.91   1960.53 o 
  15   7   2     3348.21     5837.95   2570.63 o 
  17   7   2      340.53      713.20   2155.80 o 
  19   7   2       80.66      -96.52   2467.06 o 
 -18   8   2     5418.58     7392.55   3668.79 o 
 -16   8   2     4213.15     3919.12   3179.86 o 
 -14   8   2     1869.68     1423.42   2138.26 o 
 -12   8   2    16695.68    18197.83   2971.68 o 
 -10   8   2    20014.78    26473.17   3158.77 o 
  -8   8   2      185.54       69.73   1208.68 o 
  -6   8   2    76138.63    72189.87   3859.69 o 
  -4   8   2    13822.16    13539.82   1640.86 o 
  -2   8   2     1565.66      994.65    919.21 o 
   0   8   2    19327.60    20198.24   1749.36 o 
   2   8   2   120205.25   128143.70   6268.61 o 
   4   8   2    36795.87    38357.91   2636.90 o 
   6   8   2       47.77       47.55   1257.60 o 
   8   8   2   150708.92   145502.59   5444.79 o 
  10   8   2     3039.07     2778.90   1862.48 o 
  12   8   2    41669.92    41087.50   4058.86 o 
  14   8   2     3393.55     2168.83   2140.79 o 
  16   8   2     1743.09     1428.17   2229.33 o 
  18   8   2     7118.32     9214.59   3201.32 o 
 -19   9   2    11644.70    19125.55   5139.31 o 
 -17   9   2      728.76     4854.18   3415.29 o 
 -15   9   2     7483.93     7575.33   3551.41 o 
 -13   9   2        6.70    -1050.36   2025.82 o 
 -11   9   2        9.61      931.92   1929.94 o 
  -9   9   2    34226.88    29951.82   3654.63 o 
  -7   9   2    46817.16    45699.72   3025.35 o 
  -5   9   2    77654.52    76651.66   3268.22 o 
  -3   9   2    88994.05    88194.36   3057.60 o 
  -1   9   2    43075.07    36035.11   2215.39 o 
   1   9   2     7454.04     7491.55   1461.13 o 
   3   9   2    34501.24    30645.55   2462.43 o 
   5   9   2    63182.77    62825.96   3272.22 o 
   7   9   2       10.39      451.06   1329.82 o 
   9   9   2        2.19      478.35   1517.85 o 
  11   9   2     1270.24     -162.05   1599.75 o 
  13   9   2    17950.30    24590.78   3496.76 o 
  15   9   2     5497.43     7683.72   2920.73 o 
  17   9   2     3390.17     4119.52   3106.84 o 
 -18  10   2       15.40      657.00   3072.99 o 
 -16  10   2    10755.74     7347.66   3611.71 o 
 -14  10   2      547.59     -780.32   2101.84 o 
 -12  10   2    14193.13    15194.78   3426.76 o 
 -10  10   2      140.87     -483.34   1928.18 o 
  -8  10   2    10656.55    10574.10   2373.04 o 
  -6  10   2     6949.62     6991.80   2085.61 o 
  -4  10   2    30238.25    31450.18   3195.77 o 
  -2  10   2     2343.59     2095.48   1564.06 o 
   0  10   2    21699.36    26095.13   2194.70 o 
   2  10   2   336965.66   320282.78  13203.62 o 
   4  10   2   145015.92   133321.03   5737.38 o 
   6  10   2    13184.08     9928.11   2032.06 o 
   8  10   2     7008.19     9468.09   2106.73 o 
  10  10   2    33578.21    38620.96   5189.17 o 
  12  10   2      183.70      174.11   1930.93 o 
  14  10   2    42415.16    43784.59   6226.12 o 
  16  10   2     1692.72     1005.86   2736.71 o 
  18  10   2     1755.03     3332.00   3401.26 o 
 -17  11   2     5655.79     3782.10   3425.76 o 
 -15  11   2    14274.87    13413.12   3946.04 o 
 -13  11   2        7.20    -1471.79   2030.74 o 
 -11  11   2    23080.20    20237.38   3778.58 o 
  -9  11   2    71369.55    73402.66   5863.80 o 
  -7  11   2    16656.78    16225.12   2797.17 o 
  -5  11   2    22335.56    24126.15   3111.16 o 
  -3  11   2     2543.34     2844.98   1816.49 o 
  -1  11   2     8171.13     7823.23   2090.38 o 
   1  11   2    60292.57    59631.23   3933.67 o 
   3  11   2   124151.71   115627.88   4715.81 o 
   5  11   2     4094.80     3166.87   1832.37 o 
   7  11   2    34987.79    39066.91   3840.26 o 
   9  11   2    44383.48    50455.27   5078.27 o 
  11  11   2       70.14       -9.66   1951.67 o 
  13  11   2      121.37     1434.82   2285.35 o 
  15  11   2     1327.08     5081.83   3391.63 o 
  17  11   2     7667.75     6784.72   4932.68 o 
 -16  12   2     2578.98     2339.78   3023.92 o 
 -14  12   2     2904.17     6571.03   2854.41 o 
 -12  12   2    16159.39    17419.72   3733.19 o 
 -10  12   2    27744.47    30396.49   4402.51 o 
  -8  12   2     1497.52     1328.13   1854.96 o 
  -6  12   2      254.73     1279.84   1726.29 o 
  -4  12   2     1085.68     2466.30   1686.56 o 
  -2  12   2    36113.12    32369.84   4133.07 o 
   0  12   2      868.11     -907.86   1844.98 o 
   2  12   2      157.54     1240.84   1993.05 o 
   4  12   2      252.35    -1008.42   1899.19 o 
   6  12   2    17876.37    18462.41   3593.42 o 
   8  12   2    19056.75    20176.59   3160.79 o 
  10  12   2     1760.80     3525.46   2339.79 o 
  12  12   2     9926.73    12601.51   3317.82 o 
  14  12   2     4456.31     7170.41   3549.92 o 
  16  12   2        2.29     2717.69   3091.01 o 
 -15  13   2        6.36     1975.61   2948.84 o 
 -13  13   2     4447.16     3578.26   2768.50 o 
 -11  13   2      245.11      898.87   2491.02 o 
  -9  13   2    59085.97    57240.00   5630.91 o 
  -7  13   2    38457.57    39883.48   4902.50 o 
  -5  13   2    14325.80    14838.73   3296.03 o 
  -3  13   2     4680.13     5253.00   2459.00 o 
  -1  13   2     4848.33     3404.45   2216.99 o 
   1  13   2     3133.50     3164.87   2215.19 o 
   3  13   2     4350.15       52.17   1951.15 o 
   5  13   2     1291.66     3032.51   2306.98 o 
   7  13   2     1858.05     2378.44   2323.04 o 
   9  13   2    24527.89    22733.35   4693.72 o 
  11  13   2     3953.34     6272.05   3124.52 o 
  13  13   2      237.60     3236.47   2916.63 o 
  15  13   2     2954.68     8087.43   5785.77 o 
 -14  14   2     3628.21     6378.72   3621.90 o 
 -12  14   2     1572.84     1852.41   2887.58 o 
 -10  14   2      800.29     -556.06   2567.46 o 
  -8  14   2     9895.27     9668.07   3030.18 o 
  -6  14   2     2822.10     4172.28   2540.60 o 
  -4  14   2     2086.59     2320.03   2364.67 o 
  -2  14   2    13565.79    11945.81   3225.70 o 
   0  14   2    24468.20    25005.71   4112.54 o 
   2  14   2    12553.54     8634.45   2891.85 o 
   4  14   2    13231.61    10059.15   3204.58 o 
   6  14   2     4907.37     4144.10   2520.17 o 
   8  14   2     1099.11     2900.93   2706.45 o 
  10  14   2      676.39    -2315.08   2315.08 o 
  12  14   2      362.89     4283.02   3234.99 o 
  14  14   2     3667.78     7642.39   3674.59 o 
 -13  15   2     1728.37     4673.79   3497.33 o 
 -11  15   2    17813.02    16928.83   5691.81 o 
  -9  15   2     4683.49     1895.13   2858.30 o 
  -7  15   2        7.37    -1844.09   2170.30 o 
  -5  15   2     2971.92     3167.78   2559.63 o 
  -3  15   2      159.35     -309.21   2010.48 o 
  -1  15   2     6587.41     7119.83   2881.49 o 
   1  15   2    33582.53    31787.20   4595.78 o 
   3  15   2     2559.35     6368.56   2766.37 o 
   5  15   2    17666.73    25097.25   4320.43 o 
   7  15   2      126.19     -791.83   1998.50 o 
   9  15   2      917.61     1040.03   2763.64 o 
  11  15   2     4700.89     4098.35   3250.28 o 
  13  15   2     6817.86     7790.08   4056.36 o 
 -12  16   2      505.26     3214.35   3191.31 o 
 -10  16   2      319.67     2662.90   3254.06 o 
  -8  16   2     4157.09     4130.42   3262.14 o 
  -6  16   2    27687.46    28469.64   4632.63 o 
  -4  16   2       11.99     1059.52   2315.65 o 
  -2  16   2     3257.32     3787.55   2544.79 o 
   0  16   2      899.48     3101.18   2426.72 o 
   2  16   2    11674.05    12577.11   3319.63 o 
   4  16   2     2295.82     2362.52   2571.07 o 
   6  16   2      539.16     5267.46   2950.67 o 
   8  16   2     1454.49     3145.94   3201.71 o 
  10  16   2     3713.24     4293.78   3082.30 o 
  -9  17   2     1840.42     2280.26   3219.70 o 
  -7  17   2       70.65    -1856.67   2570.69 o 
  -5  17   2    11429.96    11489.07   3667.91 o 
  -3  17   2      162.20     2875.58   2442.40 o 
  -1  17   2     3200.17     2513.36   2510.45 o 
   1  17   2     2992.65     7355.81   3039.90 o 
   3  17   2     3147.99     -178.10   2267.98 o 
   5  17   2     1636.42     2818.55   2727.22 o 
   7  17   2    25503.46    29454.54   5755.68 o 
   9  17   2     5237.80     4465.20   3537.13 o 
  -8  18   2     4136.97     3716.18   3583.79 o 
  -6  18   2     2426.11     4749.51   3123.46 o 
  -4  18   2       25.31     2367.26   2793.61 o 
  -2  18   2      205.32      914.47   2494.73 o 
   0  18   2     1827.41     2922.84   2709.59 o 
   2  18   2     3674.15     7115.21   3136.85 o 
   4  18   2     4705.59     8362.80   3335.29 o 
   6  18   2      679.81     3164.75   3021.34 o 
  -3  19   2      845.39     -600.71   2618.38 o 
  -1  19   2    12330.44    12105.71   3808.91 o 
   1  19   2     2037.00     2519.45   2940.13 o 
   3  19   2     2220.57     4460.88   3115.19 o 
 -21   1   3      297.28    -1437.46   2182.12 o 
 -19   1   3     5610.75     3723.46   2485.71 o 
 -17   1   3    13257.46    14860.13   3349.01 o 
 -15   1   3    65736.80    63664.77   5661.68 o 
 -13   1   3     1187.53     1610.84   1958.14 o 
 -11   1   3     1395.49      216.78   1097.46 o 
  -9   1   3    53424.41    53849.88   2759.72 o 
  -7   1   3    13264.52    12005.21   1525.79 o 
  -5   1   3     8249.32    13804.64   1101.40 o 
  -3   1   3    13311.51    17696.71   1078.91 o 
  -1   1   3   532110.75   521837.00   4326.76 o 
   1   1   3    60852.54    48196.77   1399.51 o 
   3   1   3     7642.12     7827.56    882.63 o 
   5   1   3    80806.09    75157.87   2250.55 o 
   7   1   3    21482.86    21994.25   1594.74 o 
   9   1   3   177108.63   188518.28   6572.23 o 
  11   1   3    15948.80    16171.60   2922.80 o 
  13   1   3    34794.89    34861.39   4263.37 o 
  15   1   3      398.84    -1345.10   1649.98 o 
  17   1   3    46899.34    43084.20   5400.05 o 
  19   1   3     2960.62     3714.27   2590.00 o 
 -20   2   3      470.87     1909.70   2171.44 o 
 -18   2   3    19701.45    21080.65   4015.96 o 
 -16   2   3      219.50     -120.87   1859.62 o 
 -14   2   3    24580.72    23476.80   3694.13 o 
 -12   2   3    18337.25    17925.84   3121.62 o 
 -10   2   3   168638.34   157324.58   4695.95 o 
  -8   2   3     5389.73     3174.86   1169.27 o 
  -6   2   3   164907.44   172539.78   3805.49 o 
  -4   2   3   114734.07   102784.19   2309.65 o 
  -2   2   3    23670.19    24713.61   1398.09 o 
   0   2   3     3291.58     1849.37    598.15 o 
   2   2   3      327.30      350.90    492.68 o 
   4   2   3   559524.81   615849.94  29022.11 o 
   6   2   3   572984.88   594070.38  13859.95 o 
   8   2   3    32695.01    33880.73   1987.47 o 
  10   2   3       63.63      794.37   1247.86 o 
  12   2   3      671.70     -872.67   1641.31 o 
  14   2   3    21416.39    17350.15   3414.76 o 
  16   2   3    14718.84    12285.16   3168.17 o 
  18   2   3     2830.24     3996.61   2288.73 o 
  20   2   3     4890.26     3541.31   2683.04 o 
 -21   3   3     2501.80     5556.46   2983.50 o 
 -19   3   3     1312.86     -620.69   2000.66 o 
 -17   3   3     8287.37    10353.07   2985.56 o 
 -15   3   3     2628.70     1355.53   1997.24 o 
 -13   3   3      694.67      790.46   1759.12 o 
 -11   3   3     1262.30      561.87   1359.16 o 
  -9   3   3     6909.06     6131.19   1533.05 o 
  -7   3   3    22719.29    15915.88   1413.48 o 
  -5   3   3      564.66      566.80    808.30 o 
  -3   3   3    70035.72    79336.82   2028.75 o 
  -1   3   3    49256.16    69723.66   3108.35 o 
   1   3   3     7624.10    11991.32    989.34 o 
   3   3   3   156653.28   140468.20   5870.05 o 
   5   3   3    86501.14    91626.86   3452.21 o 
   7   3   3     3358.05     4128.94   1097.28 o 
   9   3   3    45961.39    48038.38   2404.20 o 
  11   3   3    84164.66    79243.61   4081.60 o 
  13   3   3    11456.30    11719.40   2892.76 o 
  15   3   3      105.26     1132.18   2008.47 o 
  17   3   3     1229.08      646.76   2159.36 o 
  19   3   3     5468.03     6881.28   2954.66 o 
 -20   4   3    10207.36     9489.94   3255.07 o 
 -18   4   3    41815.46    43525.21   5770.09 o 
 -16   4   3    26280.79    23503.21   4069.23 o 
 -14   4   3    41384.82    41920.29   4804.64 o 
 -12   4   3     2985.45     3510.72   1816.65 o 
 -10   4   3    60806.54    69461.91   3771.24 o 
  -8   4   3     4411.20     7960.89   1317.22 o 
  -6   4   3   103919.60    91567.87   2794.72 o 
  -4   4   3    47311.08    44491.75   1925.05 o 
  -2   4   3    27359.74    28590.42   1821.04 o 
   0   4   3   566043.50   594141.13  31619.73 o 
   2   4   3   157172.17   144116.47   5566.11 o 
   4   4   3      686.82     1480.23    932.30 o 
   6   4   3   134964.41   147030.97   5870.05 o 
   8   4   3     1693.59     2641.32   1128.39 o 
  10   4   3    27175.51    29055.48   3181.47 o 
  12   4   3    26997.94    25870.80   3670.75 o 
  14   4   3   113753.27   109056.27   6368.09 o 
  16   4   3     2941.30     1821.98   2341.01 o 
  18   4   3    14222.12    16028.31   3859.54 o 
  20   4   3     2021.42      766.59   2584.09 o 
 -21   5   3     2876.40     3702.33   3020.09 o 
 -19   5   3     2619.34     2348.12   2624.85 o 
 -17   5   3     9763.70    11345.06   3299.63 o 
 -15   5   3    51622.24    49144.09   5301.49 o 
 -13   5   3     1734.90     3339.54   2111.90 o 
 -11   5   3    19034.41    17922.31   2672.70 o 
  -9   5   3     1408.51     2579.24   1143.84 o 
  -7   5   3    22825.96    20260.31   1821.66 o 
  -5   5   3    10719.76     7114.31   1211.75 o 
  -3   5   3   375277.38   386291.94  11611.47 o 
  -1   5   3   205189.16   212875.48  10370.57 o 
   1   5   3    10115.74    19600.79   1470.03 o 
   3   5   3     2984.41     3872.98   1076.70 o 
   5   5   3      168.14      -73.39    824.13 o 
   7   5   3     2978.02     2511.95   1241.29 o 
   9   5   3    59068.46    55480.86   2966.35 o 
  11   5   3     5913.51     7665.56   2133.58 o 
  13   5   3      209.15     -437.42   1831.73 o 
  15   5   3     2347.19     1444.16   2046.30 o 
  17   5   3     2837.17      851.09   2239.87 o 
  19   5   3      112.25     2749.38   2569.55 o 
 -20   6   3      216.04     -573.36   2554.50 o 
 -18   6   3    20639.98    22934.36   4396.35 o 
 -16   6   3      699.66      784.88   2100.82 o 
 -14   6   3        0.33    -1336.26   1813.36 o 
 -12   6   3    12586.16    12149.45   2487.85 o 
 -10   6   3    39084.59    36317.12   3308.25 o 
  -8   6   3   126842.26   131427.55   5352.17 o 
  -6   6   3    70459.27    68282.20   2717.00 o 
  -4   6   3   221632.42   209957.16   8588.10 o 
  -2   6   3    21362.88    25375.30   2516.14 o 
   0   6   3   171035.48   166774.64   8537.24 o 
   2   6   3    77202.05    80676.18   3777.35 o 
   4   6   3    24407.89    29551.87   2128.09 o 
   6   6   3     3329.52     2270.15   1089.14 o 
   8   6   3    56432.92    58625.61   3337.35 o 
  10   6   3     2520.89     1489.63   1625.51 o 
  12   6   3     7059.07     5627.37   1996.16 o 
  14   6   3    81995.59    83812.13   6515.11 o 
  16   6   3    15765.00    22371.38   4087.32 o 
  18   6   3       10.29     1239.04   2378.93 o 
 -19   7   3     4368.03     9259.28   4178.86 o 
 -17   7   3     5705.16     2480.04   2567.19 o 
 -15   7   3    27052.49    30111.19   4463.29 o 
 -13   7   3    41654.05    47869.45   4306.65 o 
 -11   7   3    55672.74    56119.67   4063.99 o 
  -9   7   3    24713.12    24295.33   2449.86 o 
  -7   7   3    73099.27    75536.73   3180.67 o 
  -5   7   3    34945.49    38728.71   2333.99 o 
  -3   7   3     2916.69     2493.04    868.58 o 
  -1   7   3    70382.39    72673.18   3447.21 o 
   1   7   3   227734.63   223216.83   7692.28 o 
   3   7   3   104241.50   104892.98   4074.92 o 
   5   7   3     8578.91     9408.89   1599.55 o 
   7   7   3    76845.23    76428.64   3339.18 o 
   9   7   3   174822.53   169611.00   5858.05 o 
  11   7   3      276.98      538.07   1570.33 o 
  13   7   3      479.11      250.54   1924.68 o 
  15   7   3     3507.74     2326.64   2261.34 o 
  17   7   3     2951.15     4356.42   2482.15 o 
  19   7   3      192.94     1237.11   2543.78 o 
 -20   8   3    11672.80    10734.47   4493.94 o 
 -18   8   3     5336.69     5011.17   3804.74 o 
 -16   8   3       40.17      -21.89   2597.16 o 
 -14   8   3      238.92      -41.88   1859.32 o 
 -12   8   3      424.52    -1309.53   1569.58 o 
 -10   8   3     2633.60     1793.61   1665.07 o 
  -8   8   3    38739.79    37842.23   3071.31 o 
  -6   8   3      315.28     1882.04   1144.70 o 
  -4   8   3    24249.09    27506.73   1942.11 o 
  -2   8   3    10472.57    12845.14   1969.25 o 
   0   8   3    56770.31    55765.04   2346.55 o 
   2   8   3    10923.73    11108.60   1598.34 o 
   4   8   3    44504.07    42561.64   2735.28 o 
   6   8   3    20931.30    21838.10   2327.89 o 
   8   8   3    67692.55    69249.64   3613.02 o 
  10   8   3    32523.46    27735.05   3304.34 o 
  12   8   3     4978.28     4999.71   2117.87 o 
  14   8   3    37265.94    43366.35   5038.44 o 
  16   8   3     2413.72      872.09   2168.81 o 
  18   8   3     3095.55     6095.01   2848.94 o 
 -19   9   3        4.87      167.73   3070.44 o 
 -17   9   3     2641.48     2496.61   3075.83 o 
 -15   9   3     3543.50     5069.40   3177.97 o 
 -13   9   3    32319.38    37554.18   4772.66 o 
 -11   9   3      323.86     -959.64   1900.36 o 
  -9   9   3    14700.21    13690.17   2822.64 o 
  -7   9   3    22451.86    24784.23   2980.48 o 
  -5   9   3    12081.14    11709.91   1684.07 o 
  -3   9   3    11593.03    12175.14   1424.66 o 
  -1   9   3    90126.82    89926.02   2815.20 o 
   1   9   3    16553.31    14344.82   1732.54 o 
   3   9   3    45575.43    44183.24   2751.06 o 
   5   9   3    22397.77    25590.52   2507.58 o 
   7   9   3     7845.27     9853.28   2013.11 o 
   9   9   3     1817.20     2497.31   1807.57 o 
  11   9   3    25040.22    24371.19   3297.32 o 
  13   9   3     8339.91    10731.33   2618.42 o 
  15   9   3     7514.62     8304.24   2908.19 o 
  17   9   3     1162.75     3959.38   3012.42 o 
 -18  10   3     5293.54     8821.54   4019.77 o 
 -16  10   3     4306.18     3501.29   3068.78 o 
 -14  10   3     1938.81     1897.00   2314.65 o 
 -12  10   3     1102.15     -777.62   2080.46 o 
 -10  10   3    51349.64    47733.66   4912.00 o 
  -8  10   3     1077.48     2286.67   1772.12 o 
  -6  10   3    12004.70    11099.83   2382.63 o 
  -4  10   3    36832.70    44327.80   3850.74 o 
  -2  10   3        0.18      202.59   1423.57 o 
   0  10   3     7727.35     8303.29   2007.64 o 
   2  10   3    14738.62    20070.81   2208.17 o 
   4  10   3    22012.90    26046.78   2595.58 o 
   6  10   3     8622.75     8999.21   1963.52 o 
   8  10   3    11097.10    13310.72   2300.69 o 
  10  10   3      370.60      905.99   1705.96 o 
  12  10   3      228.90      207.64   2040.63 o 
  14  10   3    20515.29    18585.65   4645.66 o 
  16  10   3      133.35      776.97   2672.68 o 
 -17  11   3     1575.06     1076.22   2820.47 o 
 -15  11   3     1610.29     3599.22   2895.11 o 
 -13  11   3     5990.11     6829.31   2869.23 o 
 -11  11   3    13907.79    14757.74   3418.12 o 
  -9  11   3     4786.38     2895.02   2220.99 o 
  -7  11   3      229.64      668.95   1715.12 o 
  -5  11   3      430.71     -586.58   1589.69 o 
  -3  11   3    91397.04    86971.98   4557.50 o 
  -1  11   3    57758.97    55339.84   3981.45 o 
   1  11   3    32651.97    29905.88   3370.55 o 
   3  11   3    10833.14    16246.69   2701.64 o 
   5  11   3      183.15     -196.22   1338.70 o 
   7  11   3     3307.60     4045.67   1957.59 o 
   9  11   3     3397.70     4315.71   2293.87 o 
  11  11   3     1331.76      130.16   2253.68 o 
  13  11   3    10186.70    13939.28   3473.27 o 
  15  11   3     1215.93     2156.17   2921.77 o 
  17  11   3       51.76     2624.18   3239.65 o 
 -16  12   3      370.45     2532.89   3106.64 o 
 -14  12   3     1640.12     2107.35   2405.16 o 
 -12  12   3     5073.88     7093.67   2819.35 o 
 -10  12   3    58975.57    57050.29   6467.02 o 
  -8  12   3    60373.77    60241.44   4795.14 o 
  -6  12   3     3451.37     2841.60   1923.32 o 
  -4  12   3    41355.37    41555.80   3958.93 o 
  -2  12   3     6974.04     8629.38   2256.30 o 
   0  12   3       59.00     -371.76   1795.09 o 
   2  12   3    12665.32    11440.60   2884.24 o 
   4  12   3     6109.65     5505.07   2546.07 o 
   6  12   3     2904.98     3705.29   2335.39 o 
   8  12   3    47915.03    48496.66   6103.63 o 
  10  12   3     7681.57     7590.90   2718.74 o 
  12  12   3        4.74     1110.48   2210.43 o 
  14  12   3     2784.13     4711.05   3207.64 o 
  16  12   3      164.45     3167.11   3226.49 o 
 -15  13   3     3660.86     5046.34   3377.16 o 
 -13  13   3     1498.13     1854.12   2343.00 o 
 -11  13   3    15753.32    19857.59   3903.21 o 
  -9  13   3     1519.20     1206.55   2142.02 o 
  -7  13   3       14.85     1449.25   1886.42 o 
  -5  13   3    18692.30    14407.55   3315.11 o 
  -3  13   3       84.97      216.63   1944.12 o 
  -1  13   3    12277.04     9522.55   2887.58 o 
   1  13   3      632.41       99.71   2115.73 o 
   3  13   3    22740.89    20636.86   3742.15 o 
   5  13   3     7312.07    10771.55   3010.17 o 
   7  13   3    34303.66    31236.71   4443.66 o 
   9  13   3      681.08      515.96   2434.25 o 
  11  13   3       13.06     2659.61   2679.59 o 
  13  13   3      909.96     2269.10   3019.91 o 
  15  13   3      504.67     5959.02   4465.01 o 
 -14  14   3      173.66     3451.45   2777.32 o 
 -12  14   3    17552.24    16561.62   4527.08 o 
 -10  14   3     2521.88     3538.35   2840.89 o 
  -8  14   3    10570.75    13882.06   3437.60 o 
  -6  14   3     8959.65     5325.69   2633.94 o 
  -4  14   3    22194.65    20712.54   3941.60 o 
  -2  14   3      275.26      989.75   2219.31 o 
   0  14   3    35095.45    30092.84   4348.48 o 
   2  14   3     8297.91     8726.29   2814.68 o 
   4  14   3     1312.71     1794.18   2327.03 o 
   6  14   3       14.58     -854.80   2028.45 o 
   8  14   3     3482.89     4442.14   2882.51 o 
  10  14   3      230.92      893.89   2655.13 o 
  12  14   3     1159.88      -79.64   3305.03 o 
  14  14   3     2377.42     7900.20   3881.16 o 
 -13  15   3      346.21     2510.44   3246.33 o 
 -11  15   3     2570.70     3302.97   4898.12 o 
  -9  15   3     7699.21     8398.00   3650.90 o 
  -7  15   3     2203.92       17.08   2209.22 o 
  -5  15   3    21591.96    23922.55   4189.98 o 
  -3  15   3    18464.05    16741.87   3585.20 o 
  -1  15   3    57202.07    62469.96   8283.12 o 
   1  15   3    11105.39    11958.52   3893.04 o 
   3  15   3      393.04     1191.44   2215.53 o 
   5  15   3      870.03     1623.29   2293.41 o 
   7  15   3      247.60     -604.30   2271.70 o 
   9  15   3     5746.45     6713.94   3514.56 o 
  11  15   3       28.03     2521.56   3071.69 o 
  13  15   3       79.06     2891.44   4439.86 o 
 -12  16   3      156.45     1135.44   3154.49 o 
 -10  16   3    19588.28    25109.31   5566.59 o 
  -8  16   3     8444.69     7600.95   3713.76 o 
  -6  16   3    13796.60    13311.97   3442.33 o 
  -4  16   3    12945.68    10701.02   3228.43 o 
  -2  16   3     1186.47     2424.17   2486.94 o 
   0  16   3     6735.68     6632.90   2895.57 o 
   2  16   3     1594.84     -686.04   2091.88 o 
   4  16   3    16380.29    16624.59   3909.92 o 
   6  16   3     2583.08     4178.63   2728.48 o 
   8  16   3     6799.83     9597.22   3801.63 o 
  10  16   3     5495.96    10784.91   4308.62 o 
  -9  17   3      633.58      111.54   3094.16 o 
  -7  17   3     5457.30     8470.27   3296.48 o 
  -5  17   3       31.85       14.14   2517.97 o 
  -3  17   3      617.62     -271.38   2201.17 o 
  -1  17   3        1.54    -1614.53   2063.26 o 
   1  17   3     2720.15     4510.65   2741.34 o 
   3  17   3       84.56     1592.02   2462.59 o 
   5  17   3     1149.15     1462.37   2544.57 o 
   7  17   3     1989.56     2415.56   3281.28 o 
   9  17   3     2467.37     5419.98   4874.66 o 
  -8  18   3      314.12     1302.43   3273.13 o 
  -6  18   3      494.67     4058.38   3021.45 o 
  -4  18   3     3882.85     4758.93   3016.76 o 
  -2  18   3     4545.09     3696.47   2748.18 o 
   0  18   3     5453.98     9370.24   3242.90 o 
   2  18   3     3783.96     3759.34   2797.03 o 
   4  18   3     6002.11     5558.77   3168.99 o 
   6  18   3     9359.69     9807.66   4444.67 o 
  -3  19   3     2389.92     6341.43   3172.48 o 
  -1  19   3     4697.53     3145.41   3051.34 o 
   1  19   3      547.57     2406.22   2895.68 o 
   3  19   3      583.02     -834.72   3204.45 o 
 -22   0   4     7238.52    14183.05   5749.02 o 
 -20   0   4     6713.26     8588.96   4383.27 o 
 -18   0   4      889.94    -1639.99   2434.47 o 
 -16   0   4     6643.33     9510.07   4844.65 o 
 -14   0   4       72.02      -86.74   2317.22 o 
 -12   0   4      403.30     -559.44   2275.64 o 
 -10   0   4   135333.97   125641.41   4197.79 o 
  -8   0   4   209370.67   189163.02  10273.85 o 
  -6   0   4    84768.30    93740.35   8291.25 o 
  -4   0   4   496922.59   434574.34  20012.09 o 
  -2   0   4    25791.10    31768.24   2015.34 o 
   0   0   4    45160.66    30020.88   1860.12 o 
   2   0   4   113122.67   115551.57   3747.52 o 
   4   0   4     6828.38    13412.66   2143.01 o 
   6   0   4     1692.50     1013.08   1089.92 o 
   8   0   4    59391.06    61124.11   3429.44 o 
  10   0   4   139993.88   135516.94   8203.64 o 
  12   0   4    91319.52    76010.24   7785.44 o 
  14   0   4    11493.23    10038.63   3928.41 o 
  16   0   4    10292.44    13297.05   4658.03 o 
  18   0   4    10449.75     8827.71   4367.88 o 
  20   0   4     2436.97    -1309.70   5422.16 o 
 -21   1   4     7115.44     8736.99   3234.50 o 
 -19   1   4     2007.49     1143.46   2149.38 o 
 -17   1   4    22064.35    19565.72   3807.23 o 
 -15   1   4    12010.50    12855.32   3067.77 o 
 -13   1   4    19722.71    18715.96   3314.13 o 
 -11   1   4    10561.78    10102.92   1780.79 o 
  -9   1   4    36265.60    36664.30   2229.25 o 
  -7   1   4     5882.81     8558.97   1094.00 o 
  -5   1   4     5246.73     2675.46    841.64 o 
  -3   1   4    72324.68    58024.73   2249.49 o 
  -1   1   4    15756.84    24045.57   1056.87 o 
   1   1   4    43043.06    39971.59   1596.04 o 
   3   1   4   207341.61   210735.45   4323.68 o 
   5   1   4   325443.25   317425.72   4725.32 o 
   7   1   4    26853.91    28603.00   1862.61 o 
   9   1   4    16820.16    21695.35   1789.64 o 
  11   1   4      967.34      288.10   1617.71 o 
  13   1   4     1732.21     1344.69   1773.65 o 
  15   1   4      574.95      956.05   1827.75 o 
  17   1   4     2169.03     1779.41   2243.98 o 
  19   1   4      982.99      536.61   2244.66 o 
 -20   2   4      202.56     1038.41   2262.72 o 
 -18   2   4     2987.65     3686.08   2495.86 o 
 -16   2   4       45.49      453.33   1890.01 o 
 -14   2   4      598.86      623.38   1854.02 o 
 -12   2   4     1054.70      101.11   1610.27 o 
 -10   2   4      242.57     -270.25   1191.32 o 
  -8   2   4    10785.41    11099.59   1192.39 o 
  -6   2   4     6502.70    17923.49   1766.43 o 
  -4   2   4   329520.00   337831.47   4360.29 o 
  -2   2   4   161269.55   141502.25   2709.05 o 
   0   2   4    53657.59    56436.18   1704.08 o 
   2   2   4    36953.63    27874.76   1339.66 o 
   4   2   4   181485.78   190601.80   7789.95 o 
   6   2   4    87659.55    91247.60   3856.50 o 
   8   2   4    18446.75    23525.45   1846.19 o 
  10   2   4    40445.41    42172.12   3245.27 o 
  12   2   4        0.21     -388.75   1703.43 o 
  14   2   4     9442.70    12189.07   3081.65 o 
  16   2   4      722.03      712.86   2032.86 o 
  18   2   4       11.30     -336.56   1974.04 o 
  20   2   4      387.62     -768.03   2343.80 o 
 -21   3   4     8100.27    10364.64   3630.78 o 
 -19   3   4    10848.34     9937.00   3206.24 o 
 -17   3   4      924.80    -1396.42   1804.66 o 
 -15   3   4    16404.53    13192.82   3204.17 o 
 -13   3   4    40763.49    42050.72   4470.54 o 
 -11   3   4    39498.64    37380.48   3168.42 o 
  -9   3   4    54469.40    53844.00   2884.01 o 
  -7   3   4   263570.19   253156.36   6260.64 o 
  -5   3   4   141068.14   144029.36   3154.16 o 
  -3   3   4     5891.25     5305.56    973.38 o 
  -1   3   4   211638.89   238559.81   8656.68 o 
   1   3   4   943751.06  1110034.75  28208.66 o 
   3   3   4   439470.25   462583.88  17498.47 o 
   5   3   4   181306.84   166905.91   5148.99 o 
   7   3   4    33649.23    37079.51   2231.06 o 
   9   3   4       32.09      438.50    986.24 o 
  11   3   4   197931.19   199119.05   6250.64 o 
  13   3   4      318.72      616.79   1697.24 o 
  15   3   4     2360.84      634.44   2063.32 o 
  17   3   4    20233.14    19841.27   3986.43 o 
  19   3   4     2066.23     3989.92   2603.56 o 
 -20   4   4     2791.41     3956.73   2509.81 o 
 -18   4   4    13014.51    10272.03   3236.55 o 
 -16   4   4    16144.18    14905.24   3495.90 o 
 -14   4   4     1553.67     1128.94   1976.02 o 
 -12   4   4    21194.29    19954.83   2747.05 o 
 -10   4   4     1784.07      820.50   1361.30 o 
  -8   4   4    13496.44    16825.03   1690.54 o 
  -6   4   4    14197.38    17711.22   1619.10 o 
  -4   4   4    84547.08    89268.05   2507.38 o 
  -2   4   4   280249.66   309007.94  15500.89 o 
   0   4   4   588099.69   702065.38  25288.08 o 
   2   4   4   403354.28   463993.16  15684.62 o 
   4   4   4     5078.67     5204.93   1125.17 o 
   6   4   4   113077.12   111106.45   4505.36 o 
   8   4   4       78.28     -897.81    897.81 o 
  10   4   4   119035.52   113504.03   4719.30 o 
  12   4   4    21047.05    22724.51   3620.49 o 
  14   4   4      390.53      583.27   2040.52 o 
  16   4   4      220.92       93.98   1902.01 o 
  18   4   4       15.16      329.01   2205.95 o 
  20   4   4     2678.89     6053.70   3213.93 o 
 -21   5   4     6303.00     9401.15   3573.27 o 
 -19   5   4    17509.55    18739.81   4290.29 o 
 -17   5   4      645.96     1519.48   2231.88 o 
 -15   5   4    46045.29    45953.08   5156.82 o 
 -13   5   4    75378.05    68880.39   4453.07 o 
 -11   5   4    41522.19    41533.88   3560.83 o 
  -9   5   4     6701.46     5161.65   1369.18 o 
  -7   5   4    18582.35    18939.28   1834.80 o 
  -5   5   4     9652.16     8973.93   1281.44 o 
  -3   5   4    26327.15    29889.31   2229.57 o 
  -1   5   4   213475.64   221149.16  10842.82 o 
   1   5   4    36002.66    40454.65   1854.57 o 
   3   5   4   299098.75   291508.34  11261.88 o 
   5   5   4     2699.64     2648.63   1091.83 o 
   7   5   4      752.94     1436.58   1080.72 o 
   9   5   4     5665.86     5292.59   1503.14 o 
  11   5   4   102109.38   101469.75   4795.81 o 
  13   5   4    30848.89    26213.29   4026.94 o 
  15   5   4    17055.71    22109.91   4014.20 o 
  17   5   4    26762.70    26674.95   4486.42 o 
  19   5   4      123.32    -1628.31   2220.07 o 
 -20   6   4      113.16    -1527.12   2386.49 o 
 -18   6   4     4467.26     5516.38   2921.69 o 
 -16   6   4     7488.32     5812.62   2504.01 o 
 -14   6   4    57353.95    59415.86   5486.29 o 
 -12   6   4    13530.40    13391.11   2524.24 o 
 -10   6   4     1960.40     2917.56   1636.81 o 
  -8   6   4      329.47      -37.93    992.58 o 
  -6   6   4     2693.64     4309.36   1170.32 o 
  -4   6   4    76229.72    78306.18   2424.69 o 
  -2   6   4   188461.39   175361.31   9489.09 o 
   0   6   4    27387.19    33276.75   1839.05 o 
   2   6   4     7525.59     8502.76   1262.90 o 
   4   6   4    40319.53    37996.23   2372.53 o 
   6   6   4    20000.00    16802.33   1937.31 o 
   8   6   4    34986.83    41052.28   3076.24 o 
  10   6   4    13779.64    17083.49   2711.78 o 
  12   6   4     1240.44      417.69   1602.65 o 
  14   6   4    18362.49    15788.74   3434.86 o 
  16   6   4     6909.10     6813.20   2779.57 o 
  18   6   4     1083.32     1695.02   2464.89 o 
 -19   7   4        3.23     -556.60   3043.43 o 
 -17   7   4      542.74     2480.94   2393.37 o 
 -15   7   4      387.15     -586.68   2007.32 o 
 -13   7   4     4233.75     5694.12   2196.02 o 
 -11   7   4     9834.78    10600.94   2342.03 o 
  -9   7   4     4430.13     4524.47   1520.82 o 
  -7   7   4      539.92     2200.64   1238.66 o 
  -5   7   4    23107.76    24576.85   1845.52 o 
  -3   7   4    56275.39    54126.55   3028.53 o 
  -1   7   4      844.04     2025.94   1180.15 o 
   1   7   4    46726.57    46708.41   2235.91 o 
   3   7   4     4208.35     3979.64   1176.90 o 
   5   7   4     7045.42     8906.69   1599.37 o 
   7   7   4    27822.65    27173.59   2570.42 o 
   9   7   4    51026.80    53910.44   4367.12 o 
  11   7   4     2245.18     1757.92   1759.08 o 
  13   7   4      175.19     1273.32   2045.22 o 
  15   7   4      219.06     1137.49   2085.74 o 
  17   7   4     4874.46     6064.12   2795.80 o 
  19   7   4     1316.82      842.04   2717.06 o 
 -20   8   4     1066.40     -111.50   3128.93 o 
 -18   8   4    15004.03    15562.58   4707.44 o 
 -16   8   4     1627.91      908.02   2752.24 o 
 -14   8   4     1118.67     1231.35   2503.04 o 
 -12   8   4    10208.74     9721.35   2395.21 o 
 -10   8   4    19451.16    21274.57   2873.77 o 
  -8   8   4     1621.31      998.01   1430.40 o 
  -6   8   4        7.04     -873.78    873.78 o 
  -4   8   4     3526.03     4026.25   1528.29 o 
  -2   8   4    23352.29    22453.95   2494.21 o 
   0   8   4    85915.27    88333.43   3456.34 o 
   2   8   4   133247.80   128204.53   3926.11 o 
   4   8   4    14897.00    14655.31   1899.84 o 
   6   8   4      228.76      262.71   1194.75 o 
   8   8   4     9745.72     8644.15   1932.21 o 
  10   8   4     8105.35     9272.68   2300.05 o 
  12   8   4     2384.66     1589.70   1833.84 o 
  14   8   4     5069.77     7243.37   2711.60 o 
  16   8   4      159.87     -350.29   2137.61 o 
  18   8   4       93.79     1065.56   2420.17 o 
 -19   9   4     5263.63     6326.51   3933.72 o 
 -17   9   4      294.29    -1217.34   2685.75 o 
 -15   9   4     2254.97     2231.60   2772.24 o 
 -13   9   4    14550.81    15046.56   3396.40 o 
 -11   9   4     3485.82     4086.76   2343.40 o 
  -9   9   4        2.96     -698.57   1587.29 o 
  -7   9   4     1261.74     2138.79   1709.69 o 
  -5   9   4    13082.10    10279.73   2121.76 o 
  -3   9   4    20888.04    17037.38   2398.05 o 
  -1   9   4    52031.91    47068.89   3521.53 o 
   1   9   4     7023.02     6870.82   1384.65 o 
   3   9   4    13520.96    19595.15   2110.38 o 
   5   9   4    21357.72    22360.88   2422.73 o 
   7   9   4    24563.60    23849.73   2665.99 o 
   9   9   4     7003.44     7650.65   2200.15 o 
  11   9   4     5360.10     4376.96   2104.43 o 
  13   9   4    29896.12    25609.67   3618.37 o 
  15   9   4    10387.65     9980.33   3032.02 o 
  17   9   4     4299.76     5271.57   3236.31 o 
 -18  10   4     3585.59     4034.95   3519.25 o 
 -16  10   4      322.44     -649.36   2346.25 o 
 -14  10   4    43005.34    47810.95   5537.89 o 
 -12  10   4    14500.98    14134.23   3332.14 o 
 -10  10   4      861.56     2354.22   2158.79 o 
  -8  10   4      450.47     1194.10   1779.36 o 
  -6  10   4     4431.96     2645.75   1801.07 o 
  -4  10   4    10225.00     7768.92   2085.95 o 
  -2  10   4    94680.81    95274.30   4364.84 o 
   0  10   4    19080.32    18037.81   2570.81 o 
   2  10   4    37136.47    35704.39   2643.91 o 
   4  10   4    27254.66    28128.56   2704.20 o 
   6  10   4    49522.68    48541.88   3434.50 o 
   8  10   4    29252.02    33345.02   3200.48 o 
  10  10   4    40369.62    41965.75   4691.18 o 
  12  10   4        1.42     -667.12   1656.03 o 
  14  10   4      307.77     3007.42   2597.00 o 
  16  10   4     2236.57     5669.40   3143.52 o 
 -17  11   4     1218.94     3139.69   3161.04 o 
 -15  11   4     2991.08     3151.39   2975.23 o 
 -13  11   4     9453.79     8033.39   3009.78 o 
 -11  11   4     7322.82     6925.84   2616.33 o 
  -9  11   4     7882.32     5910.29   2497.59 o 
  -7  11   4    92824.74    90660.53   5529.77 o 
  -5  11   4     4102.11     4458.98   2002.56 o 
  -3  11   4    19252.65    19846.26   2934.45 o 
  -1  11   4       19.73      473.51   1615.59 o 
   1  11   4   127687.94   122861.52   7744.81 o 
   3  11   4    92186.20    93908.09   6148.21 o 
   5  11   4     7559.39     7375.70   2201.56 o 
   7  11   4    15758.82    17470.78   2567.78 o 
   9  11   4    20786.88    19525.74   3486.82 o 
  11  11   4    17584.90    21637.56   4258.31 o 
  13  11   4     1895.43     3892.04   2617.17 o 
  15  11   4     1729.97     4747.02   2958.19 o 
 -16  12   4      125.84     1345.56   2977.39 o 
 -14  12   4     1702.42     1505.71   2480.83 o 
 -12  12   4    11157.88    11677.17   3230.12 o 
 -10  12   4    18663.95    19217.21   4204.53 o 
  -8  12   4     3350.48     1925.63   1995.27 o 
  -6  12   4    26492.74    30569.18   3647.43 o 
  -4  12   4     7004.16     8729.69   2343.03 o 
  -2  12   4    79203.27    75103.66   4532.41 o 
   0  12   4     2589.76     1767.22   1673.18 o 
   2  12   4     1057.67     -888.34   1767.08 o 
   4  12   4        0.26      121.00   1989.12 o 
   6  12   4    68924.60    63284.13   5580.25 o 
   8  12   4    16734.82    18045.19   4146.44 o 
  10  12   4     1561.34     -274.35   2520.38 o 
  12  12   4     3475.46     5510.67   2654.30 o 
  14  12   4       13.07     -515.88   2693.09 o 
  16  12   4     1991.78     3973.95   3454.74 o 
 -15  13   4     1000.85     3661.00   3056.79 o 
 -13  13   4    30529.53    30001.20   4823.43 o 
 -11  13   4     6071.37     5641.33   2731.26 o 
  -9  13   4     8096.49     3596.03   2285.93 o 
  -7  13   4       30.21      952.98   1767.58 o 
  -5  13   4    45144.78    39532.53   4083.59 o 
  -3  13   4    68758.27    62970.36   5599.13 o 
  -1  13   4      309.37      465.10   2039.17 o 
   1  13   4     7337.21     7561.90   2731.34 o 
   3  13   4     8654.40     8051.58   2746.77 o 
   5  13   4    22150.00    22667.91   3837.88 o 
   7  13   4     9078.12    13105.12   3241.26 o 
   9  13   4    13796.39    17775.78   4359.89 o 
  11  13   4     3705.85     6134.25   3246.30 o 
  13  13   4       60.41     1746.39   2938.89 o 
  15  13   4     1131.79     6181.47   7101.21 o 
 -14  14   4     2188.27      593.08   2598.43 o 
 -12  14   4     4539.68     5654.11   2861.87 o 
 -10  14   4     1899.74     3591.74   2920.55 o 
  -8  14   4    17783.41    14488.80   3488.47 o 
  -6  14   4    13050.33    11230.31   3173.22 o 
  -4  14   4    33390.74    37403.39   4791.06 o 
  -2  14   4    46413.98    43797.76   5071.38 o 
   0  14   4    50121.55    53502.95   5411.33 o 
   2  14   4      798.81     2456.30   2242.26 o 
   4  14   4     1487.88     -842.67   1920.86 o 
   6  14   4    38036.39    38682.67   4970.48 o 
   8  14   4      867.90      953.53   2581.65 o 
  10  14   4     2939.87     4108.30   3004.16 o 
  12  14   4      359.93     -272.24   3598.72 o 
  14  14   4      843.71     5510.04   5105.54 o 
 -13  15   4       13.44     2554.32   3227.86 o 
 -11  15   4    13678.16    15155.29   5485.13 o 
  -9  15   4     5477.28     7120.44   3375.21 o 
  -7  15   4     2766.31     1888.36   2550.65 o 
  -5  15   4      202.77      -85.13   2219.96 o 
  -3  15   4      826.99     1467.89   2267.74 o 
  -1  15   4    10547.22     9196.97   3080.09 o 
   1  15   4    12633.44    14468.72   3371.11 o 
   3  15   4     3438.69     4419.32   2563.00 o 
   5  15   4     9074.95     9486.83   3151.25 o 
   7  15   4      433.82     1469.52   2334.20 o 
   9  15   4     1657.53     3840.19   3090.57 o 
  11  15   4     5544.42     6365.57   4649.42 o 
 -12  16   4      279.06     1419.45   3213.23 o 
 -10  16   4      176.12      477.46   2787.61 o 
  -8  16   4      168.30     3209.71   3059.16 o 
  -6  16   4       95.16     1194.18   2399.54 o 
  -4  16   4     1365.03     1534.92   2348.15 o 
  -2  16   4      740.97     4039.41   2497.41 o 
   0  16   4     3736.84     6950.05   2866.86 o 
   2  16   4      810.37     2630.10   2532.43 o 
   4  16   4     1801.37     3805.93   2735.62 o 
   6  16   4       14.77     2210.41   2703.43 o 
   8  16   4       43.95     1388.40   3901.46 o 
  10  16   4     9806.07    12980.17   5988.97 o 
  -9  17   4        0.28    -1189.44   3045.11 o 
  -7  17   4      484.38     1070.06   2683.10 o 
  -5  17   4     5371.05     6343.85   3141.47 o 
  -3  17   4     3666.08     4976.45   2808.56 o 
  -1  17   4     1443.87     2722.97   2548.12 o 
   1  17   4      182.50     2803.79   2469.80 o 
   3  17   4     1536.87     2066.51   2666.47 o 
   5  17   4       13.43     1412.22   3022.46 o 
   7  17   4     4646.91     5606.73   4903.95 o 
   9  17   4     1741.73     2783.34   4822.13 o 
  -8  18   4     1231.57     6504.33   3734.64 o 
  -6  18   4     6062.18     8252.28   3458.60 o 
  -4  18   4     6813.16     9966.66   3285.67 o 
  -2  18   4       90.19     1303.29   2564.89 o 
   0  18   4     4743.97     4907.77   2898.94 o 
   2  18   4      969.43    -1406.00   2879.82 o 
   4  18   4     2055.58     3117.72   3344.82 o 
   6  18   4     4149.34    10626.11   5503.83 o 
  -3  19   4     2287.00     2211.70   2988.16 o 
  -1  19   4     3153.05     5242.77   3705.63 o 
   1  19   4      353.37     1573.56   3507.96 o 
 -21   1   5      198.84     1934.41   2457.65 o 
 -19   1   5      502.74     3002.36   2284.01 o 
 -17   1   5       32.77      -71.79   1981.25 o 
 -15   1   5     4186.38     2313.09   2221.19 o 
 -13   1   5    13126.71    17947.33   3302.92 o 
 -11   1   5        4.20      -35.65   1156.06 o 
  -9   1   5      379.18     1853.44   1142.34 o 
  -7   1   5    41468.74    43836.69   2370.59 o 
  -5   1   5    69018.22    62054.41   2086.95 o 
  -3   1   5    33712.73    42883.77   1540.95 o 
  -1   1   5   276787.97   330098.66   4925.87 o 
   1   1   5   435033.53   560881.56   8399.44 o 
   3   1   5   125170.70   141890.67   3507.31 o 
   5   1   5    53201.26    52693.98   2145.93 o 
   7   1   5    13043.60    13939.34   1530.17 o 
   9   1   5    34073.32    38874.50   2336.94 o 
  11   1   5    58131.54    53161.28   4664.77 o 
  13   1   5      899.25     -654.91   1619.32 o 
  15   1   5     7009.34     9332.49   2834.78 o 
  17   1   5     3671.73     7475.97   2866.32 o 
  19   1   5      140.87    -1750.45   2228.00 o 
 -22   2   5    29097.49    30964.98   5485.03 o 
 -20   2   5     1914.84     1996.56   2372.32 o 
 -18   2   5    22774.11    25598.66   4291.20 o 
 -16   2   5      346.19     -490.83   1890.78 o 
 -14   2   5      764.67     1514.48   1950.43 o 
 -12   2   5    45233.57    45026.24   3321.11 o 
 -10   2   5   443318.66   435608.25  14874.40 o 
  -8   2   5     4328.93     2641.50    916.74 o 
  -6   2   5   117010.11   119478.39   3468.87 o 
  -4   2   5   234109.16   244044.14   4495.80 o 
  -2   2   5     7501.66     8895.81    887.37 o 
   0   2   5     3258.00     7314.73   1162.35 o 
   2   2   5   432803.47   470961.06   8245.49 o 
   4   2   5     4608.22     3632.67    982.98 o 
   6   2   5     7747.31     6522.61   1202.59 o 
   8   2   5    84660.52    89884.14   3097.59 o 
  10   2   5     7937.92     7932.48   1846.42 o 
  12   2   5     7934.28     8381.47   2594.11 o 
  14   2   5    29862.16    27651.71   4134.96 o 
  16   2   5      415.44     1023.71   2096.60 o 
  18   2   5        1.39      424.81   2216.58 o 
  20   2   5     1408.16     3032.59   2768.24 o 
 -21   3   5     1181.86     1876.94   2691.57 o 
 -19   3   5      191.68     1711.24   2377.48 o 
 -17   3   5     1378.92     1778.78   2113.08 o 
 -15   3   5     2914.70     3428.58   2221.46 o 
 -13   3   5     5086.18     4575.71   2204.08 o 
 -11   3   5    51543.86    42939.52   3328.12 o 
  -9   3   5   149462.39   159174.22   5352.91 o 
  -7   3   5    11496.03     8087.98   1254.05 o 
  -5   3   5    26716.18    24520.22   1686.64 o 
  -3   3   5     8393.57    11137.91   1140.66 o 
  -1   3   5      656.21      132.27    570.91 o 
   1   3   5    58681.83    58156.47   1848.97 o 
   3   3   5    17232.81    12875.57   1359.56 o 
   5   3   5   145568.48   149065.67   6042.23 o 
   7   3   5        3.72      695.31    950.35 o 
   9   3   5   172374.06   162818.55   5217.71 o 
  11   3   5    63959.16    67339.73   4198.45 o 
  13   3   5     5240.89     5782.21   2414.74 o 
  15   3   5      398.79      595.24   2000.18 o 
  17   3   5     5731.58     4940.47   2757.45 o 
  19   3   5      104.19     1684.31   2593.84 o 
 -20   4   5      442.29      966.60   2330.77 o 
 -18   4   5     1913.97      883.34   2135.36 o 
 -16   4   5    94061.23    91748.03   6695.89 o 
 -14   4   5    15490.30    19958.31   3507.95 o 
 -12   4   5     2852.28     4036.78   1854.91 o 
 -10   4   5    93128.65    94160.23   3147.38 o 
  -8   4   5    10503.81    13833.00   1576.68 o 
  -6   4   5   115720.31   104451.49   3247.12 o 
  -4   4   5    10131.85    10287.40   1240.76 o 
  -2   4   5   236075.61   246324.03   6174.80 o 
   0   4   5    24820.32    23459.47   1384.25 o 
   2   4   5   510886.19   479507.97  14117.92 o 
   4   4   5   137745.77   143993.09   3527.41 o 
   6   4   5    47858.11    48190.36   2770.90 o 
   8   4   5    50184.44    51494.48   2844.79 o 
  10   4   5   108382.06   105308.54   4623.02 o 
  12   4   5    13510.65    14186.42   3051.54 o 
  14   4   5    52372.21    49962.93   5361.26 o 
  16   4   5    17335.74    15169.01   3528.30 o 
  18   4   5    10539.39     6866.38   3009.66 o 
  20   4   5     7860.94     4627.46   3217.31 o 
 -21   5   5     2793.88     4096.15   2900.24 o 
 -19   5   5     4578.42     4814.24   2933.54 o 
 -17   5   5     4125.34     3802.16   2572.34 o 
 -15   5   5     9907.04     8272.80   2850.39 o 
 -13   5   5    14537.75    11089.88   2438.22 o 
 -11   5   5      609.43      301.08   1486.08 o 
  -9   5   5       82.48      238.30   1035.27 o 
  -7   5   5    13333.93    13240.28   1618.07 o 
  -5   5   5    28930.19    24835.89   1863.39 o 
  -3   5   5   292309.19   273684.88   8137.48 o 
  -1   5   5   823277.69   856994.69  37644.41 o 
   1   5   5   195670.83   173981.28   4926.25 o 
   3   5   5   130825.81   128767.51   3354.25 o 
   5   5   5    17462.83    24914.41   2089.43 o 
   7   5   5    50978.41    54104.39   2868.65 o 
   9   5   5       27.80     -496.37   1169.32 o 
  11   5   5     4938.96     5129.31   1994.95 o 
  13   5   5     1180.65     2308.95   2083.18 o 
  15   5   5    10259.24     7658.34   2816.80 o 
  17   5   5     5139.46     4478.96   2590.05 o 
  19   5   5      861.71      788.89   2694.08 o 
 -20   6   5      950.67     -644.36   2518.43 o 
 -18   6   5     5016.98     1349.17   2388.03 o 
 -16   6   5     8055.65    11154.10   3141.36 o 
 -14   6   5    18275.03    15142.36   3302.04 o 
 -12   6   5    88726.24    81775.73   4655.05 o 
 -10   6   5     3180.85     2223.71   1593.77 o 
  -8   6   5     6874.37     8581.86   1587.52 o 
  -6   6   5     1947.20     2917.64   1198.07 o 
  -4   6   5    29646.40    28822.70   1964.24 o 
  -2   6   5    46702.59    45576.41   2603.58 o 
   0   6   5    24653.69    27452.63   1590.80 o 
   2   6   5    38755.21    37274.90   2088.11 o 
   4   6   5    26115.10    24646.44   2063.88 o 
   6   6   5    71386.20    65998.48   3006.07 o 
   8   6   5     9539.43     9232.91   1943.51 o 
  10   6   5      547.44      614.50   1545.62 o 
  12   6   5    21497.22    20339.74   3070.42 o 
  14   6   5    25498.47    27994.99   4236.89 o 
  16   6   5    13714.73    13094.66   3468.67 o 
  18   6   5    11510.02    11904.16   3564.37 o 
 -19   7   5     4509.79     7099.87   3878.82 o 
 -17   7   5     4141.72     7789.45   3664.57 o 
 -15   7   5    21224.81    18257.65   3539.33 o 
 -13   7   5    58710.86    60067.26   4609.25 o 
 -11   7   5      326.84      773.97   1594.35 o 
  -9   7   5    21350.38    24890.54   2470.91 o 
  -7   7   5    19055.13    24502.31   2339.58 o 
  -5   7   5     1956.10     2800.00   1003.65 o 
  -3   7   5      354.02      952.87   1142.76 o 
  -1   7   5    17791.90    17764.66   2098.41 o 
   1   7   5    11555.25    14440.48   1529.69 o 
   3   7   5     4432.62     3091.08   1158.81 o 
   5   7   5    57508.56    55547.50   2910.64 o 
   7   7   5    37109.13    36324.59   2855.45 o 
   9   7   5     5789.86     4819.53   2058.62 o 
  11   7   5      418.84     -809.96   1561.60 o 
  13   7   5      220.44     1380.69   2084.56 o 
  15   7   5      343.92     -474.79   1980.42 o 
  17   7   5     2918.85     5724.79   2779.79 o 
  19   7   5     3318.71     4253.67   2987.21 o 
 -20   8   5      354.81      -86.99   3193.55 o 
 -18   8   5     2119.36     1284.95   3099.42 o 
 -16   8   5      634.00    -1989.37   2484.79 o 
 -14   8   5       43.39     1005.09   2552.61 o 
 -12   8   5     1770.95     2002.22   2132.50 o 
 -10   8   5     4596.85     2938.21   1731.12 o 
  -8   8   5    71024.35    65608.67   3343.16 o 
  -6   8   5    67176.27    71419.79   2920.28 o 
  -4   8   5      313.42     -244.05   1146.70 o 
  -2   8   5    12220.12    13322.41   2077.94 o 
   0   8   5     5394.98     7351.85   1151.87 o 
   2   8   5     7345.71     9727.64   1546.37 o 
   4   8   5    25971.77    28985.29   2453.34 o 
   6   8   5     5641.24     4724.56   1562.27 o 
   8   8   5    51750.59    51005.09   3484.55 o 
  10   8   5     5403.12     4479.08   1988.96 o 
  12   8   5     5511.00     6724.52   2261.60 o 
  14   8   5    30865.64    31509.36   4473.95 o 
  16   8   5     5095.30     6001.56   2837.21 o 
  18   8   5     1934.91      800.08   2596.97 o 
 -19   9   5     4889.25     7273.10   4019.72 o 
 -17   9   5      475.68     1769.86   3028.21 o 
 -15   9   5    16832.79    24727.56   5000.43 o 
 -13   9   5    28563.00    27376.77   4222.08 o 
 -11   9   5    12617.76    10824.59   2936.08 o 
  -9   9   5    31739.11    30589.40   3427.68 o 
  -7   9   5     4227.83     5930.76   2022.66 o 
  -5   9   5     1205.13      735.70   1479.70 o 
  -3   9   5    50398.96    53439.63   3514.90 o 
  -1   9   5    14396.29    14137.86   2227.09 o 
   1   9   5    17208.16    17954.05   1835.25 o 
   3   9   5     3545.28     2414.36   1291.12 o 
   5   9   5     3536.35     4299.80   1555.12 o 
   7   9   5    17400.81    16514.88   2405.73 o 
   9   9   5    26561.69    32838.98   3625.89 o 
  11   9   5    10071.07    10141.44   2488.84 o 
  13   9   5     4021.38     2550.44   1978.12 o 
  15   9   5    12593.13    12570.82   3260.18 o 
  17   9   5     2086.07     4322.69   2849.44 o 
 -18  10   5      734.59     1532.83   2960.97 o 
 -16  10   5    14704.69    16348.90   4536.15 o 
 -14  10   5     1264.74     -718.45   2086.12 o 
 -12  10   5     5366.73     7165.31   2768.00 o 
 -10  10   5    36187.89    33600.24   4278.53 o 
  -8  10   5     1146.64     1913.86   1835.83 o 
  -6  10   5    59023.77    59520.95   4581.05 o 
  -4  10   5      212.56      -43.17   1496.86 o 
  -2  10   5    31857.82    33570.08   3237.06 o 
   0  10   5       28.84      813.10   1523.22 o 
   2  10   5   138177.44   137442.11   7786.13 o 
   4  10   5     1684.46     1019.55   1370.15 o 
   6  10   5     7840.69    10025.43   2047.22 o 
   8  10   5    23844.95    22967.99   2822.42 o 
  10  10   5     2187.61     1121.27   2185.18 o 
  12  10   5     3082.57     3391.97   2035.01 o 
  14  10   5     2036.31     2774.00   2653.47 o 
  16  10   5     8705.52    10286.95   3809.27 o 
 -17  11   5     5454.08     7380.78   3768.39 o 
 -15  11   5     9640.32    11709.97   3917.84 o 
 -13  11   5    14486.91    12936.74   3410.71 o 
 -11  11   5     1950.16     1783.31   2305.36 o 
  -9  11   5        0.46     -594.07   1829.54 o 
  -7  11   5    27060.64    31427.65   3605.68 o 
  -5  11   5     4651.37     2643.44   1848.36 o 
  -3  11   5    85259.05    81796.08   4613.24 o 
  -1  11   5    29027.93    30956.01   3336.40 o 
   1  11   5     2964.98     3369.70   1865.77 o 
   3  11   5     9207.52     7570.18   2229.48 o 
   5  11   5     2954.93     5092.77   2023.25 o 
   7  11   5    13666.14    15426.42   2469.43 o 
   9  11   5     2560.98     3882.60   1932.75 o 
  11  11   5      479.45      -49.03   2294.27 o 
  13  11   5        6.64     2055.41   2214.91 o 
  15  11   5    13808.15    15280.44   4375.10 o 
 -16  12   5     9282.70    11417.97   4253.97 o 
 -14  12   5      238.61      106.57   2206.46 o 
 -12  12   5     5156.33     2639.93   2435.02 o 
 -10  12   5    10085.85     9493.77   3001.04 o 
  -8  12   5    24121.20    26877.62   3603.92 o 
  -6  12   5    72148.25    74337.86   4979.19 o 
  -4  12   5    24512.99    20823.03   3099.86 o 
  -2  12   5       45.31     -710.75   1575.73 o 
   0  12   5     8851.13    10308.47   2425.25 o 
   2  12   5      703.42     1224.92   1738.12 o 
   4  12   5    25964.56    28757.97   4043.39 o 
   6  12   5      680.44       90.21   2172.24 o 
   8  12   5    74273.83    86728.52   7211.79 o 
  10  12   5      428.65      846.63   2387.06 o 
  12  12   5     6001.64     7683.21   3483.60 o 
  14  12   5       57.21     5104.30   3667.09 o 
 -15  13   5      554.16      947.76   2810.72 o 
 -13  13   5     5954.80     6142.81   2930.55 o 
 -11  13   5    18689.64    17445.48   3750.17 o 
  -9  13   5     1086.48     2754.71   2247.93 o 
  -7  13   5     8081.64     9316.79   2614.15 o 
  -5  13   5    65154.58    63304.43   4940.69 o 
  -3  13   5     1208.44     2232.39   1899.56 o 
  -1  13   5       28.09     -379.86   1909.98 o 
   1  13   5     1571.92      147.97   1989.67 o 
   3  13   5     2385.49     1935.63   2155.22 o 
   5  13   5    29567.04    22026.05   3788.88 o 
   7  13   5    58009.02    48012.39   5234.89 o 
   9  13   5       92.91     1779.29   2547.47 o 
  11  13   5       70.43     -255.57   2543.11 o 
  13  13   5     7614.49     6959.49   4962.15 o 
 -14  14   5      439.20     1975.06   2716.24 o 
 -12  14   5    16927.79    13666.30   3673.94 o 
 -10  14   5     2322.44      654.93   2527.70 o 
  -8  14   5      127.09      658.43   2147.90 o 
  -6  14   5     1962.77     2193.89   2300.80 o 
  -4  14   5    15249.48    16439.72   3431.74 o 
  -2  14   5     6205.93     4894.68   2574.31 o 
   0  14   5    15578.19    15939.93   3445.68 o 
   2  14   5     3190.20     3167.73   2443.30 o 
   4  14   5     9768.71     5184.85   2570.51 o 
   6  14   5        6.60     -773.63   2021.28 o 
   8  14   5     7539.64     6299.30   3274.87 o 
  10  14   5      219.70     3010.96   3941.92 o 
  12  14   5     2092.68     3465.05   6758.98 o 
 -13  15   5     2978.14     7690.86   3748.99 o 
 -11  15   5     3289.78     4770.11   3327.28 o 
  -9  15   5      598.42     2690.08   3126.82 o 
  -7  15   5        0.15      611.59   2225.33 o 
  -5  15   5    14623.65    16664.64   3659.30 o 
  -3  15   5     8227.37    10587.18   3110.69 o 
  -1  15   5    21056.14    26144.73   4244.28 o 
   1  15   5    14363.76    12088.31   3195.38 o 
   3  15   5        4.04      138.92   2011.05 o 
   5  15   5      489.32      383.92   2394.04 o 
   7  15   5      122.64      687.89   3616.98 o 
   9  15   5     1661.95     1736.96   3680.91 o 
  11  15   5     2311.95     -637.88   3983.29 o 
 -12  16   5       81.43     -564.52   2931.30 o 
 -10  16   5      655.09     3675.85   3266.39 o 
  -8  16   5      354.01     2272.25   2925.80 o 
  -6  16   5      208.28      872.37   2435.99 o 
  -4  16   5     2011.01     1135.33   2165.86 o 
  -2  16   5      116.79      434.17   2221.40 o 
   0  16   5     3819.83     1960.99   2345.71 o 
   2  16   5     5689.90     8788.79   3053.65 o 
   4  16   5     9607.31    12104.05   3584.87 o 
   6  16   5     3246.83     2465.92   3262.61 o 
   8  16   5     1849.37     7285.67   4544.01 o 
  10  16   5      438.12      662.12   4028.78 o 
  -9  17   5    16780.88    21836.70   5431.42 o 
  -7  17   5      256.76     3152.61   2784.18 o 
  -5  17   5    12435.19    15805.16   4019.90 o 
  -3  17   5    11188.77     8828.63   3278.67 o 
  -1  17   5     3145.43     2450.12   2614.82 o 
   1  17   5     1709.85     4472.05   2744.12 o 
   3  17   5        7.99     1141.09   2996.08 o 
   5  17   5     5244.00     6688.43   3951.50 o 
   7  17   5     2622.18     4500.13   4713.63 o 
  -8  18   5     2777.25     3041.72   3625.59 o 
  -6  18   5     4144.09     8026.20   3430.44 o 
  -4  18   5       78.21     1653.62   2664.47 o 
  -2  18   5     6209.87     5318.40   3613.76 o 
   0  18   5     4315.35     8446.20   3871.68 o 
   2  18   5     3535.60     6576.12   3725.73 o 
   4  18   5     2495.57     1038.26   3161.04 o 
   6  18   5      884.42     1144.51   4711.10 o 
  -3  19   5     4245.60     6412.07   3932.47 o 
  -1  19   5       86.47     -960.51   3124.41 o 
   1  19   5     5259.97     5159.96   3866.13 o 
 -22   0   6     5040.31     6268.91   4531.15 o 
 -20   0   6       65.79    -1545.03   3387.04 o 
 -18   0   6       22.66     2032.53   3185.48 o 
 -16   0   6    10486.16    10728.45   4458.94 o 
 -14   0   6    23095.23    27471.45   5560.22 o 
 -12   0   6   126594.51   115734.67   8038.11 o 
 -10   0   6    57163.39    55402.73   3516.62 o 
  -8   0   6    11422.03     7747.44   1752.55 o 
  -6   0   6   342069.78   329904.78  19232.79 o 
  -4   0   6  1972051.88  2350492.25 107628.84 o 
  -2   0   6     5765.85     5327.02   1129.50 o 
   0   0   6   369971.94   334057.78  12009.17 o 
   2   0   6      988.51      113.38   1117.69 o 
   4   0   6     3109.41     3639.52   1397.73 o 
   6   0   6    56449.73    58402.46   3412.08 o 
   8   0   6    38128.30    37922.61   3413.17 o 
  10   0   6   172776.06   164226.47   6442.92 o 
  12   0   6    61266.40    53709.40   7089.20 o 
  14   0   6    16809.39    15498.50   4722.85 o 
  16   0   6     8830.69     5899.26   3781.30 o 
  18   0   6      662.58     3218.48   3283.47 o 
  20   0   6     5111.41     7866.64   4794.45 o 
 -21   1   6     8085.75     9118.24   3500.07 o 
 -19   1   6     5780.83     6739.53   2897.92 o 
 -17   1   6    13178.04    17861.69   3716.80 o 
 -15   1   6     7511.67     6105.39   2582.92 o 
 -13   1   6     5588.36     5365.05   2400.78 o 
 -11   1   6    90854.88    89583.98   4015.93 o 
  -9   1   6   132742.03   138570.69   4940.87 o 
  -7   1   6     8896.09    16613.55   1753.34 o 
  -5   1   6    44048.20    50210.47   2030.25 o 
  -3   1   6   231988.98   199870.52   4926.25 o 
  -1   1   6    14348.77    10760.08   1119.95 o 
   1   1   6    28663.70    33917.82   1357.37 o 
   3   1   6    32166.60    31060.75   1711.53 o 
   5   1   6     4672.72     2918.56    943.45 o 
   7   1   6    57040.52    59778.55   2571.31 o 
   9   1   6    29084.74    30684.25   2338.46 o 
  11   1   6     4156.08     4752.56   2176.20 o 
  13   1   6     9156.08    10939.82   2825.01 o 
  15   1   6    22036.53    23421.37   3950.62 o 
  17   1   6    10494.89    10487.28   3120.06 o 
  19   1   6     6570.42     6909.29   2925.40 o 
 -22   2   6      231.67     4669.80   2969.43 o 
 -20   2   6      112.32      476.17   2356.71 o 
 -18   2   6     1796.72     2779.62   2235.55 o 
 -16   2   6      775.68     -250.77   2142.50 o 
 -14   2   6     4637.70     5778.58   2419.96 o 
 -12   2   6     3602.63     2701.33   1574.95 o 
 -10   2   6   101626.68   103087.76   3736.12 o 
  -8   2   6      896.13     -765.05    781.62 o 
  -6   2   6    15916.61    25420.96   1797.30 o 
  -4   2   6    78627.34    81098.66   2366.46 o 
  -2   2   6    92364.68    77378.96   1991.64 o 
   0   2   6    55681.27    50690.74   1998.98 o 
   2   2   6    21435.83    31176.06   1704.72 o 
   4   2   6     9910.56     7886.39   1239.48 o 
   6   2   6     6998.98     9528.17   1399.38 o 
   8   2   6    86894.10    88230.15   3211.43 o 
  10   2   6     2745.52     2352.07   1571.39 o 
  12   2   6     5914.95     6306.81   2300.93 o 
  14   2   6       53.36    -1077.89   1818.37 o 
  16   2   6     2820.61     3295.97   2434.10 o 
  18   2   6       37.74     2766.13   2442.80 o 
  20   2   6     3068.36     2946.68   2945.63 o 
 -21   3   6     9565.07    13767.64   3844.46 o 
 -19   3   6    10204.07     8404.31   3215.73 o 
 -17   3   6     2166.58      606.70   1972.82 o 
 -15   3   6    21210.71    20335.99   3616.60 o 
 -13   3   6       47.59      594.51   1761.14 o 
 -11   3   6   256386.13   238731.78   6355.77 o 
  -9   3   6   300556.34   296378.78   7843.74 o 
  -7   3   6    28133.06    26113.41   1886.27 o 
  -5   3   6    12279.85     9785.60   1325.19 o 
  -3   3   6    17709.52    23140.87   1509.91 o 
  -1   3   6   105141.92   112744.97   2356.10 o 
   1   3   6   284747.28   310238.31   7190.09 o 
   3   3   6    19000.67    16506.07   1543.51 o 
   5   3   6    15684.00    17350.61   1692.28 o 
   7   3   6   253572.39   249245.45   5498.59 o 
   9   3   6     3808.36     1636.29   1220.35 o 
  11   3   6   112853.45   106630.12   5148.88 o 
  13   3   6    35348.43    37563.88   4586.03 o 
  15   3   6    32048.01    33228.05   4678.19 o 
  17   3   6     1238.79     -433.00   2115.60 o 
  19   3   6    17106.35    16981.74   4010.49 o 
 -20   4   6     2810.87     6191.67   2841.09 o 
 -18   4   6       13.40     1762.18   2198.45 o 
 -16   4   6        1.09     1513.36   2054.66 o 
 -14   4   6     2267.60     2303.36   2124.16 o 
 -12   4   6     8349.91     7378.17   2083.23 o 
 -10   4   6    41853.28    42250.57   2550.39 o 
  -8   4   6      880.12      499.61    923.07 o 
  -6   4   6     7985.62     6329.12   1180.37 o 
  -4   4   6      537.86      266.40    800.46 o 
  -2   4   6   107618.02   117424.63   2726.18 o 
   0   4   6   220397.19   249114.17   6627.32 o 
   2   4   6   216643.70   235858.69   6538.00 o 
   4   4   6     4484.04     5940.57   1190.55 o 
   6   4   6   109682.27   100894.89   4314.41 o 
   8   4   6     1795.54     1749.59   1183.11 o 
  10   4   6    31008.83    32228.79   3290.42 o 
  12   4   6       82.62      896.01   1860.20 o 
  14   4   6     1091.91     1579.45   2059.89 o 
  16   4   6      314.18     -101.35   2039.35 o 
  18   4   6        1.72     -946.44   2260.10 o 
 -21   5   6      230.02     1468.40   2609.10 o 
 -19   5   6    19247.84    15408.88   3961.61 o 
 -17   5   6     6459.24     5203.92   2729.48 o 
 -15   5   6     3544.31     4279.50   2362.53 o 
 -13   5   6    85554.92    81420.61   4699.12 o 
 -11   5   6     9128.72     8156.37   2041.56 o 
  -9   5   6   187260.89   182571.25   4886.97 o 
  -7   5   6     6961.47     6708.82   1337.96 o 
  -5   5   6    20900.05    17631.59   1584.25 o 
  -3   5   6    18178.19    17533.33   1887.20 o 
  -1   5   6   307876.50   329730.66  13983.76 o 
   1   5   6    76924.26    79259.13   2500.85 o 
   3   5   6    20637.99    24476.28   1902.21 o 
   5   5   6   267826.19   260986.73   8659.99 o 
   7   5   6       25.05      -77.14   1071.24 o 
   9   5   6      279.70     -490.52   1192.19 o 
  11   5   6     9597.27     7527.90   2166.70 o 
  13   5   6    94945.77    95160.57   6458.23 o 
  15   5   6     7689.85    11706.07   3152.84 o 
  17   5   6    18894.06    19464.45   4201.20 o 
  19   5   6     1872.90     1172.13   2660.12 o 
 -20   6   6      109.75      835.70   3163.48 o 
 -18   6   6     2176.85     2336.18   2531.68 o 
 -16   6   6     1746.00     -308.86   1945.73 o 
 -14   6   6   108446.16   104772.96   6252.60 o 
 -12   6   6    29113.31    24723.23   3157.98 o 
 -10   6   6     5422.92     4565.13   1506.67 o 
  -8   6   6     3435.35     4309.27   1324.12 o 
  -6   6   6    11453.06    12562.84   1574.74 o 
  -4   6   6    14466.13    12787.31   1840.03 o 
  -2   6   6    77552.38    74538.62   3858.87 o 
   0   6   6     3208.79     5804.64   1008.90 o 
   2   6   6       31.45     -499.03    788.67 o 
   4   6   6   164072.39   173946.48   5988.17 o 
   6   6   6    17447.89    20538.18   2197.08 o 
   8   6   6     4442.23     3810.16   1519.05 o 
  10   6   6    10445.60    10452.61   2387.15 o 
  12   6   6     8467.79     7963.09   2329.70 o 
  14   6   6    11741.93     9630.58   2881.46 o 
  16   6   6    10578.92    12124.80   3301.74 o 
  18   6   6     6035.84     7872.26   3139.37 o 
 -19   7   6     6912.21     7908.50   3957.94 o 
 -17   7   6     1065.41     2487.01   2988.10 o 
 -15   7   6     3139.09     1319.72   2073.41 o 
 -13   7   6    14666.30    11779.04   2613.27 o 
 -11   7   6    10815.95    10451.17   2297.67 o 
  -9   7   6    48355.21    49693.98   3018.32 o 
  -7   7   6    38925.95    46479.18   2756.47 o 
  -5   7   6     5707.44     8804.99   1224.65 o 
  -3   7   6     5058.15     6365.52   1571.55 o 
  -1   7   6    31691.43    34704.48   2875.83 o 
   1   7   6    41569.12    41325.24   2554.00 o 
   3   7   6   229330.94   231732.38   6901.23 o 
   5   7   6   194369.69   189483.70   8204.04 o 
   7   7   6      121.48     -594.44   1174.32 o 
   9   7   6     1958.87      427.19   1752.84 o 
  11   7   6      628.26       80.44   1701.97 o 
  13   7   6     5083.47     4080.15   2413.62 o 
  15   7   6     2432.76     2536.19   2377.35 o 
  17   7   6     6464.21     7683.94   3002.19 o 
 -20   8   6      281.57     1693.11   3305.22 o 
 -18   8   6        1.00    -1478.44   2699.79 o 
 -16   8   6     1695.97     2803.87   2856.64 o 
 -14   8   6    11670.98     6130.08   2605.38 o 
 -12   8   6    23330.43    20821.00   3656.86 o 
 -10   8   6     1694.63      574.59   1904.45 o 
  -8   8   6       82.53     -972.98   1497.48 o 
  -6   8   6      898.57      561.18   1405.78 o 
  -4   8   6    93382.92    95960.97   4045.03 o 
  -2   8   6    23134.64    22127.51   2466.75 o 
   0   8   6    27768.39    28004.33   1771.92 o 
   2   8   6    72102.20    70721.65   3187.17 o 
   4   8   6    20026.80    22603.79   2279.00 o 
   6   8   6    47143.29    43250.72   3129.21 o 
   8   8   6     1483.40       68.56   1390.20 o 
  10   8   6     4253.27     5310.56   2000.28 o 
  12   8   6     3055.91     3836.82   2001.89 o 
  14   8   6     1578.23     1238.83   2081.93 o 
  16   8   6       95.76      427.45   2251.13 o 
  18   8   6     1362.95     1430.83   2610.58 o 
 -19   9   6     1331.95     4598.76   3660.92 o 
 -17   9   6      283.21     -520.03   2637.79 o 
 -15   9   6       11.58     1099.37   2740.87 o 
 -13   9   6    38216.11    36059.01   4691.73 o 
 -11   9   6     1417.68     4624.77   2459.28 o 
  -9   9   6   144863.22   138034.11   5549.60 o 
  -7   9   6    48970.21    51199.17   3952.17 o 
  -5   9   6    18250.97    20620.90   2706.67 o 
  -3   9   6      829.86     1438.98   1457.79 o 
  -1   9   6   111894.56   102043.04   5467.55 o 
   1   9   6     2505.02     2952.21   1111.46 o 
   3   9   6    35387.82    36557.77   2730.57 o 
   5   9   6     4866.65     4625.15   1612.39 o 
   7   9   6     7661.80     9959.49   2029.68 o 
   9   9   6     7766.63     7233.13   2628.05 o 
  11   9   6     1957.91     2197.16   1843.37 o 
  13   9   6    19016.49    20780.48   3756.83 o 
  15   9   6     8883.97    11419.42   3308.18 o 
  17   9   6     1919.09     4365.65   2818.34 o 
 -18  10   6    21015.75    23978.46   5491.34 o 
 -16  10   6       81.63     1938.31   2846.18 o 
 -14  10   6    19898.34    18481.04   3781.51 o 
 -12  10   6     7284.07     6426.67   2626.80 o 
 -10  10   6    13952.01    13307.26   3072.82 o 
  -8  10   6      276.70       30.62   1602.24 o 
  -6  10   6     6526.87     6502.60   2070.04 o 
  -4  10   6     9413.64     8484.90   2158.83 o 
  -2  10   6      375.95       99.35   1490.45 o 
   0  10   6    21997.92    24416.44   2942.78 o 
   2  10   6     9928.83     9094.94   2160.74 o 
   4  10   6    30260.15    29653.69   2758.46 o 
   6  10   6     5837.65     5915.02   1810.15 o 
   8  10   6     3672.86     4638.23   1907.63 o 
  10  10   6     1480.70     1812.25   1859.55 o 
  12  10   6        2.33        7.34   1776.52 o 
  14  10   6    12382.19    14798.71   3358.01 o 
  16  10   6     6842.91     5725.07   4221.42 o 
 -17  11   6       27.69     1160.83   2900.33 o 
 -15  11   6     6947.21     9986.16   3704.26 o 
 -13  11   6     1320.94     -220.66   2284.74 o 
 -11  11   6     8274.08     7105.63   2719.50 o 
  -9  11   6       49.55      179.02   2012.42 o 
  -7  11   6   111112.75   114821.63   6596.88 o 
  -5  11   6     2073.03     1299.91   1683.56 o 
  -3  11   6       12.86      -51.69   1533.11 o 
  -1  11   6    57659.30    59192.31   4243.87 o 
   1  11   6     2546.26     1992.36   1688.66 o 
   3  11   6    10703.04    13577.22   2615.61 o 
   5  11   6    55256.41    59124.34   4430.38 o 
   7  11   6     3559.95     3185.84   2010.83 o 
   9  11   6      568.24       24.57   1604.76 o 
  11  11   6    22255.58    26576.23   4086.32 o 
  13  11   6      107.13      933.73   2214.33 o 
  15  11   6      174.11     2227.96   3603.27 o 
 -16  12   6     3394.61     2867.52   3077.02 o 
 -14  12   6       91.04      442.44   2316.37 o 
 -12  12   6    12177.63    11538.80   3305.03 o 
 -10  12   6     4258.71     1298.16   2124.48 o 
  -8  12   6     2964.24     3731.59   2175.79 o 
  -6  12   6    57002.28    60215.85   4772.13 o 
  -4  12   6        4.52      -13.15   1630.19 o 
  -2  12   6    38849.11    35809.35   3758.73 o 
   0  12   6     4193.82     4658.69   2013.97 o 
   2  12   6     8810.72     7978.23   2241.73 o 
   4  12   6      367.14     -540.46   1662.10 o 
   6  12   6    55193.97    52742.43   5218.97 o 
   8  12   6    12898.27    16447.46   3908.71 o 
  10  12   6      688.27     4256.52   2792.28 o 
  12  12   6     1280.88     3265.33   3709.37 o 
  14  12   6     1137.30     9325.68   6288.42 o 
 -15  13   6      245.34     1905.68   2820.06 o 
 -13  13   6     8834.76     8994.50   3222.92 o 
 -11  13   6       34.14      503.08   2099.93 o 
  -9  13   6       64.08     1609.71   2252.21 o 
  -7  13   6     8434.15     7577.64   2485.11 o 
  -5  13   6    24548.53    19046.67   3188.40 o 
  -3  13   6    21586.53    19634.16   3130.99 o 
  -1  13   6    24572.51    21826.29   3695.12 o 
   1  13   6    24040.69    22060.20   3697.34 o 
   3  13   6    63723.93    57790.76   5457.80 o 
   5  13   6   103248.43    90462.30   6377.48 o 
   7  13   6        0.66      211.14   2102.47 o 
   9  13   6     1592.49     2126.17   2543.78 o 
  11  13   6       31.16     2638.34   3784.72 o 
  13  13   6    10502.84    15466.30   8384.56 o 
 -14  14   6      342.69     -219.19   2547.66 o 
 -12  14   6      564.40     1466.00   2500.11 o 
 -10  14   6       56.30      893.61   2590.37 o 
  -8  14   6     8548.51     7966.68   2603.86 o 
  -6  14   6    18473.04    21727.20   3959.74 o 
  -4  14   6    34095.48    44554.20   5185.47 o 
  -2  14   6     9779.71     9053.28   2844.59 o 
   0  14   6    24208.86    23827.77   4057.43 o 
   2  14   6     7594.86     6921.30   2772.40 o 
   4  14   6      237.82      -99.32   2049.66 o 
   6  14   6     5885.95     4823.31   2642.54 o 
   8  14   6     4004.70     2661.16   3637.90 o 
  10  14   6    19619.47    17039.46   5994.42 o 
  12  14   6     2768.00      855.57   5732.30 o 
 -13  15   6        0.97      439.95   3127.37 o 
 -11  15   6     2154.60     3437.16   3125.26 o 
  -9  15   6     4832.88     2892.30   2925.02 o 
  -7  15   6      127.53     1668.10   2395.45 o 
  -5  15   6      731.03     2910.49   2504.66 o 
  -3  15   6     2379.95     2825.38   2344.91 o 
  -1  15   6       81.01      255.68   2145.78 o 
   1  15   6    19278.78    17617.80   3803.71 o 
   3  15   6     6586.29     6842.34   2831.41 o 
   5  15   6     1619.47     2802.57   3127.30 o 
   7  15   6      719.31     4520.25   4176.87 o 
   9  15   6      653.02     3320.40   3773.64 o 
  11  15   6      591.94     2646.06   4635.82 o 
 -12  16   6      692.74     -207.42   2893.37 o 
 -10  16   6    10639.16    10368.11   5914.11 o 
  -8  16   6      232.73     2469.10   3152.04 o 
  -6  16   6     4799.49     6473.32   2837.34 o 
  -4  16   6        3.11      298.84   2117.58 o 
  -2  16   6     2177.49     6835.87   2790.50 o 
   0  16   6    10552.69     9753.20   3095.24 o 
   2  16   6     9541.31    10147.12   3704.08 o 
   4  16   6     1617.43     -332.84   2984.15 o 
   6  16   6     6718.14     5855.01   3627.67 o 
   8  16   6      222.79       51.15   3891.47 o 
  10  16   6      377.39     1296.80   4033.59 o 
  -9  17   6       94.71     2574.23   3301.11 o 
  -7  17   6     2780.76     5761.57   3245.13 o 
  -5  17   6      187.28      871.20   2555.42 o 
  -3  17   6       92.68     1876.49   2501.11 o 
  -1  17   6    10391.50     9249.08   3701.83 o 
   1  17   6     7224.23     3320.95   3101.43 o 
   3  17   6     1502.15     -654.39   2608.10 o 
   5  17   6    10066.86     3442.10   3757.82 o 
   7  17   6       25.16     1487.41   4302.71 o 
  -6  18   6     2088.02     4290.11   3594.69 o 
  -4  18   6       63.62      731.07   3090.76 o 
  -2  18   6      747.31     1957.55   3091.09 o 
   0  18   6      636.05     2441.35   2923.20 o 
   2  18   6      653.82      -70.46   2910.01 o 
   4  18   6      435.64      503.18   3173.38 o 
  -1  19   6     2190.48     1214.26   3534.01 o 
 -21   1   7     2767.63     3828.85   3040.36 o 
 -19   1   7       44.28     -454.73   2225.29 o 
 -17   1   7    52595.58    55072.45   5888.12 o 
 -15   1   7    29520.18    30168.24   4265.05 o 
 -13   1   7    70875.86    78927.64   5470.33 o 
 -11   1   7       83.58      510.93    998.39 o 
  -9   1   7    29484.72    38424.05   2284.18 o 
  -7   1   7   123836.02   137437.25   5068.14 o 
  -5   1   7    63586.07    53865.29   2177.02 o 
  -3   1   7   123298.39   109501.00   3824.62 o 
  -1   1   7   175087.80   190442.86   3615.94 o 
   1   1   7    37401.37    30774.12   1463.26 o 
   3   1   7    58818.86    57821.15   2164.16 o 
   5   1   7    16943.03    19782.89   1745.61 o 
   7   1   7   154855.56   152530.13   4040.11 o 
   9   1   7    29353.33    29559.96   3336.79 o 
  11   1   7    37160.76    35665.99   4125.70 o 
  13   1   7    12975.48    12546.32   3048.53 o 
  15   1   7     1581.57      617.60   1961.99 o 
  17   1   7    16875.80    16832.37   3671.41 o 
  19   1   7      734.74     1260.88   2388.12 o 
 -22   2   7    27050.07    26668.09   5156.51 o 
 -20   2   7       54.82      -40.84   2329.60 o 
 -18   2   7     8268.72    10214.60   3239.27 o 
 -16   2   7     3602.61     4247.07   2520.57 o 
 -14   2   7    16743.01    14542.42   3160.32 o 
 -12   2   7    13004.69    11283.86   2232.03 o 
 -10   2   7   166756.89   159132.91   7975.67 o 
  -8   2   7     1366.14     2998.24   1060.21 o 
  -6   2   7    39554.16    36365.50   2259.67 o 
  -4   2   7   444208.06   444946.78  10592.23 o 
  -2   2   7    11056.91    13067.09   1140.33 o 
   0   2   7    50056.58    65451.88   2639.46 o 
   2   2   7    92936.59   106103.13   3156.63 o 
   4   2   7    16478.67    26438.49   1865.67 o 
   6   2   7    73891.61    76012.88   2866.57 o 
   8   2   7   291696.81   301499.56   6692.45 o 
  10   2   7    29494.66    31549.36   3081.47 o 
  12   2   7    11543.51    11642.74   2783.50 o 
  14   2   7    31575.72    34595.10   4575.91 o 
  16   2   7     7108.58     7535.23   2921.20 o 
  18   2   7    12350.95    10442.50   3382.34 o 
 -21   3   7      809.01     2949.47   2739.07 o 
 -19   3   7     1026.77     -676.46   2089.64 o 
 -17   3   7     1281.19     1370.02   2197.71 o 
 -15   3   7      165.56      325.70   1963.42 o 
 -13   3   7     3076.83     4589.28   2181.44 o 
 -11   3   7    90592.13    76851.95   4073.54 o 
  -9   3   7    52893.54    55915.21   2689.67 o 
  -7   3   7    67374.36    71637.39   2680.34 o 
  -5   3   7    26548.38    28429.46   2031.51 o 
  -3   3   7     1246.25     1256.37    852.92 o 
  -1   3   7     5356.58     2867.23   1017.52 o 
   1   3   7     3919.69     5471.22    959.51 o 
   3   3   7        8.09     2011.30   1012.75 o 
   5   3   7     6770.99     7491.55   1350.31 o 
   7   3   7    27942.69    24212.98   2190.41 o 
   9   3   7    52552.98    51639.07   3021.40 o 
  11   3   7       32.59      541.88   1487.73 o 
  13   3   7     6298.42     4646.96   2397.47 o 
  15   3   7     4380.64     7540.25   2762.62 o 
  17   3   7     2604.18     2405.77   2558.16 o 
  19   3   7     1933.30      881.19   2569.01 o 
 -20   4   7       26.70     -560.27   2144.38 o 
 -18   4   7     4779.41     5294.62   2640.88 o 
 -16   4   7    38594.39    37415.61   4814.12 o 
 -14   4   7    27869.11    25846.84   3907.19 o 
 -12   4   7    17543.10    21209.65   2829.21 o 
 -10   4   7   101878.18   111261.73   3680.20 o 
  -8   4   7       35.15      250.71    924.29 o 
  -6   4   7     5006.16     8816.34   1345.04 o 
  -4   4   7   116642.83   118056.48   3004.43 o 
  -2   4   7    49032.64    52660.59   1949.45 o 
   0   4   7     6459.40     8247.34   1364.38 o 
   2   4   7   660970.06   671566.94  10875.97 o 
   4   4   7    59519.39    67592.02   3250.69 o 
   6   4   7     1787.15     2275.74   1124.95 o 
   8   4   7    10182.23    10545.81   2083.72 o 
  10   4   7    59731.69    68194.67   4383.34 o 
  12   4   7     2850.93     2315.22   2126.75 o 
  14   4   7     4126.91     6305.18   2562.75 o 
  16   4   7     9832.13     9957.90   3217.53 o 
  18   4   7     4412.82     7018.19   3049.04 o 
 -21   5   7      776.57      331.56   2687.63 o 
 -19   5   7      137.48     1913.71   2317.10 o 
 -17   5   7     6830.80    11140.46   3203.11 o 
 -15   5   7     3053.81     1854.05   2238.58 o 
 -13   5   7      248.38    -1453.39   1453.39 o 
 -11   5   7     7295.84     7919.36   2112.77 o 
  -9   5   7    10641.46     7455.10   1546.40 o 
  -7   5   7        8.63       59.66    894.90 o 
  -5   5   7    19184.42    18735.28   1654.01 o 
  -3   5   7    11605.57    10082.42   1162.89 o 
  -1   5   7   157385.02   155843.97   5280.54 o 
   1   5   7      961.44       84.23    732.27 o 
   3   5   7    43898.84    48570.67   2358.06 o 
   5   5   7    53890.41    63025.23   2820.87 o 
   7   5   7   120574.40   124694.07   4066.10 o 
   9   5   7    22945.54    18780.46   2710.33 o 
  11   5   7     1295.76     2234.06   1717.26 o 
  13   5   7      494.18     -133.08   1876.79 o 
  15   5   7    31102.48    30694.45   4607.65 o 
  17   5   7    11884.55    12644.53   3539.05 o 
  19   5   7      388.05      476.54   2684.16 o 
 -20   6   7     6946.74     8518.58   4034.14 o 
 -18   6   7     2786.19     4392.28   2707.98 o 
 -16   6   7       99.79    -1122.98   2038.38 o 
 -14   6   7    90683.32    86779.91   6104.63 o 
 -12   6   7    54756.01    52924.61   4123.11 o 
 -10   6   7     7254.11     9036.53   1753.28 o 
  -8   6   7     3338.51     3388.29   1263.17 o 
  -6   6   7      161.11     1042.94    930.51 o 
  -4   6   7    54714.72    51795.42   2001.88 o 
  -2   6   7    82793.75    84686.89   3314.06 o 
   0   6   7     2562.09     5101.90   1043.77 o 
   2   6   7    12720.77    21866.12   1881.41 o 
   4   6   7   224984.02   230752.36   5041.77 o 
   6   6   7   162141.48   163566.45   5525.69 o 
   8   6   7    10811.00    10291.59   1968.96 o 
  10   6   7    12862.06    13880.53   2549.76 o 
  12   6   7    19856.40    18261.96   3049.19 o 
  14   6   7     4720.50     5610.06   2444.26 o 
  16   6   7    25958.27    29634.16   4577.59 o 
  18   6   7     1608.50     2138.63   2633.86 o 
 -19   7   7     2684.93     4591.60   3461.29 o 
 -17   7   7     8587.45    10151.19   3901.00 o 
 -15   7   7     8232.06     7092.09   3395.05 o 
 -13   7   7    58229.00    61861.11   4697.42 o 
 -11   7   7      456.70     1964.81   1703.94 o 
  -9   7   7    39023.89    40395.29   2935.86 o 
  -7   7   7    76249.87    72397.09   3053.80 o 
  -5   7   7    27169.83    27751.28   1759.48 o 
  -3   7   7     5714.21     4990.94   1494.26 o 
  -1   7   7      184.88      565.14   1129.16 o 
   1   7   7   212667.98   222077.34   6751.67 o 
   3   7   7    48408.95    46827.17   2638.98 o 
   5   7   7   151605.52   140743.05   4527.68 o 
   7   7   7    10726.76    14208.06   2129.62 o 
   9   7   7     2216.71     2877.62   1925.76 o 
  11   7   7    25831.59    25595.71   3403.05 o 
  13   7   7     2460.08     4579.37   2335.53 o 
  15   7   7    12471.03    16139.89   3631.31 o 
  17   7   7     1192.48     1012.54   2402.90 o 
 -20   8   7     2879.40     6351.29   3938.31 o 
 -18   8   7      249.34      639.17   2865.53 o 
 -16   8   7       16.88     -676.05   2564.79 o 
 -14   8   7    16752.42    17700.16   3554.91 o 
 -12   8   7    48500.27    46479.94   4936.21 o 
 -10   8   7    81071.20    81895.05   5749.03 o 
  -8   8   7   296821.13   285967.13  10424.38 o 
  -6   8   7    99577.96    96807.95   5105.65 o 
  -4   8   7    10932.30    10478.08   1994.15 o 
  -2   8   7      921.86     1360.84   1320.43 o 
   0   8   7      955.04      790.62    849.43 o 
   2   8   7   110924.57   110915.39   3611.26 o 
   4   8   7    78777.77    81947.91   3509.80 o 
   6   8   7     1782.28      800.09   1407.53 o 
   8   8   7     2686.04     5073.53   1920.31 o 
  10   8   7    21302.60    23450.62   3279.11 o 
  12   8   7     2014.47     2109.36   1880.33 o 
  14   8   7     5915.53     5898.08   2661.41 o 
  16   8   7     2043.27      721.87   2207.64 o 
 -19   9   7    13323.85    20329.01   5342.21 o 
 -17   9   7      814.59      -96.64   2780.37 o 
 -15   9   7     4079.99     5712.73   3131.77 o 
 -13   9   7     7151.18     4169.60   2357.82 o 
 -11   9   7      245.27      212.51   2039.01 o 
  -9   9   7       33.83     2024.56   1777.33 o 
  -7   9   7    99893.20    97595.20   4940.54 o 
  -5   9   7    21041.92    19008.74   2707.96 o 
  -3   9   7    20682.30    20783.51   2655.24 o 
  -1   9   7   130770.77   126961.78   9729.50 o 
   1   9   7     6901.22     7522.87   1481.62 o 
   3   9   7    59232.38    66504.17   3340.58 o 
   5   9   7      320.56      831.64   1359.08 o 
   7   9   7     9693.87    10109.07   2082.08 o 
   9   9   7     1792.43     1673.05   1879.37 o 
  11   9   7     7036.05     8206.60   2337.30 o 
  13   9   7     4933.56     5227.07   2513.18 o 
  15   9   7      224.65      331.44   2177.53 o 
  17   9   7     6138.33     9156.29   3967.11 o 
 -18  10   7      251.35     3273.89   3304.41 o 
 -16  10   7     8478.21    10808.68   3910.59 o 
 -14  10   7     4131.71     7251.34   2892.84 o 
 -12  10   7    37418.06    33846.94   4592.21 o 
 -10  10   7        3.22     1782.11   2112.40 o 
  -8  10   7     6229.23     8710.31   2644.23 o 
  -6  10   7    14415.88    13990.29   2784.69 o 
  -4  10   7     4840.23     4872.40   1913.10 o 
  -2  10   7    18722.97    21459.37   2866.36 o 
   0  10   7      132.53      246.38   1571.36 o 
   2  10   7    59995.04    58834.75   4007.57 o 
   4  10   7        9.43    -1205.22   1520.85 o 
   6  10   7     9444.22     8590.27   2015.01 o 
   8  10   7     1627.49     1052.72   1647.56 o 
  10  10   7    11366.90    17561.06   3081.19 o 
  12  10   7     7767.16    14237.13   3224.12 o 
  14  10   7      160.83     3285.97   2913.32 o 
  16  10   7     2459.07     2855.66   3899.91 o 
 -17  11   7     5658.83     7972.87   3597.28 o 
 -15  11   7     2908.13     5222.51   3116.34 o 
 -13  11   7      548.14      491.69   2273.32 o 
 -11  11   7    13816.92    16576.96   3532.65 o 
  -9  11   7      144.86      227.54   1897.33 o 
  -7  11   7    20071.99    22215.28   3244.43 o 
  -5  11   7     6623.34     6028.29   2097.70 o 
  -3  11   7      469.00     -990.54   1512.61 o 
  -1  11   7    26229.24    30790.53   3358.13 o 
   1  11   7      361.60     -126.07   1544.34 o 
   3  11   7    51253.58    52714.26   4181.17 o 
   5  11   7       54.22    -1158.09   1654.52 o 
   7  11   7     9727.37    11067.16   2681.05 o 
   9  11   7    11114.81    13949.99   3260.29 o 
  11  11   7     2859.74     3763.55   2896.81 o 
  13  11   7     3296.67     3022.97   2802.53 o 
  15  11   7     9744.61    16457.68   5625.86 o 
 -16  12   7     1196.01     1093.01   2896.39 o 
 -14  12   7      324.30      811.30   2337.07 o 
 -12  12   7      655.17      696.34   2213.48 o 
 -10  12   7     5507.76     4643.95   2596.16 o 
  -8  12   7   108551.20   105749.96   6063.52 o 
  -6  12   7    37598.06    42210.92   4586.97 o 
  -4  12   7    44276.44    47097.50   4604.94 o 
  -2  12   7      536.48     1167.56   1692.94 o 
   0  12   7     7926.23     6313.92   2340.39 o 
   2  12   7    14200.14    13359.42   2678.91 o 
   4  12   7    45913.18    45210.05   4153.63 o 
   6  12   7     5518.99     5607.92   2305.99 o 
   8  12   7       86.98     -147.41   2499.49 o 
  10  12   7    42158.50    36923.73   7502.63 o 
  12  12   7    10446.98    11782.17   4693.93 o 
  14  12   7      881.40     6758.98   5967.58 o 
 -15  13   7     1137.50     1657.01   2761.58 o 
 -13  13   7        3.57      457.79   2339.51 o 
 -11  13   7      572.75    -1364.23   2096.06 o 
  -9  13   7     9181.68     8814.10   3019.38 o 
  -7  13   7      187.19      782.03   1948.89 o 
  -5  13   7    22340.69    21512.19   3357.29 o 
  -3  13   7     1697.97     1960.76   1934.65 o 
  -1  13   7     1955.15     2430.11   2016.35 o 
   1  13   7     5683.16     1851.02   2245.23 o 
   3  13   7     3939.08     4834.77   2484.56 o 
   5  13   7    15006.20    13505.75   3319.36 o 
   7  13   7    11769.86    12491.39   3954.60 o 
   9  13   7     3563.99     7558.55   4437.97 o 
  11  13   7     1359.80     4632.47   4584.87 o 
  13  13   7     2277.78     5838.88   3975.60 o 
 -14  14   7     2929.55     4409.63   2916.40 o 
 -12  14   7       56.94      708.77   2366.79 o 
 -10  14   7      707.24     1081.86   2329.86 o 
  -8  14   7     2729.96     4554.03   2196.29 o 
  -6  14   7      230.64    -1065.28   1793.44 o 
  -4  14   7     6618.92     6615.14   2621.13 o 
  -2  14   7      256.85     1114.20   2121.15 o 
   0  14   7     3850.48     3013.91   2364.53 o 
   2  14   7     2695.13     2295.81   2199.12 o 
   4  14   7    31594.24    31889.78   5469.84 o 
   6  14   7     4294.80     7421.99   3645.26 o 
   8  14   7     1444.68      814.08   3220.86 o 
  10  14   7     1076.27    -1477.12   3594.92 o 
  12  14   7     8977.29    16448.28   8448.72 o 
 -13  15   7     3193.99     3564.39   3331.48 o 
 -11  15   7      163.21     3353.81   3344.92 o 
  -9  15   7     5210.98     6778.82   3673.58 o 
  -7  15   7    12128.78    13515.47   3515.44 o 
  -5  15   7      737.20    -1175.05   2068.10 o 
  -3  15   7      113.63      585.89   2210.69 o 
  -1  15   7     1984.90     4446.95   2596.74 o 
   1  15   7    30723.04    30286.96   5535.03 o 
   3  15   7     7855.94     8515.94   3638.51 o 
   5  15   7      165.52     -850.29   2829.06 o 
   7  15   7      160.12     2731.11   4038.04 o 
   9  15   7    15184.36    22187.34   6540.03 o 
  11  15   7     2184.40     4367.03   5019.60 o 
 -12  16   7     5061.79     3744.46   3499.66 o 
 -10  16   7      172.12     4538.58   4046.63 o 
  -8  16   7        0.76      -47.16   2839.76 o 
  -6  16   7     2830.93     3445.93   2558.17 o 
  -4  16   7     3030.18     3779.52   2552.50 o 
  -2  16   7       98.09      669.64   3144.33 o 
   0  16   7    21185.02    18390.24   4717.10 o 
   2  16   7    12412.57    11949.27   4093.55 o 
   4  16   7     7314.86     7140.49   3787.63 o 
   6  16   7     8054.91     5770.70   3769.66 o 
   8  16   7      829.27     1048.30   4138.22 o 
  10  16   7      327.41      186.52   4238.96 o 
  -9  17   7     9678.09    12727.34   4639.78 o 
  -7  17   7     5879.29     3547.85   3363.17 o 
  -5  17   7     9970.43    12754.18   4041.17 o 
  -3  17   7     3828.84     3922.35   3142.24 o 
  -1  17   7     2134.30     4409.97   3162.91 o 
   1  17   7     1379.96     2913.94   2980.21 o 
   3  17   7     3856.90     3918.51   3156.44 o 
   5  17   7        3.01     1726.94   3294.56 o 
   7  17   7     5152.63     5586.70   4919.24 o 
  -6  18   7    14771.02    17235.39   4983.10 o 
  -4  18   7       81.37     2503.43   3226.80 o 
  -2  18   7        0.80     1033.66   3734.09 o 
   0  18   7      341.73    -1301.92   2766.54 o 
   2  18   7     9413.23     9189.52   4211.25 o 
   4  18   7      225.20      859.99   3335.26 o 
 -22   0   8      166.91     -629.00   3969.81 o 
 -20   0   8     9106.64     8570.45   5218.96 o 
 -18   0   8    10505.45    19984.56   5649.85 o 
 -16   0   8   154423.14   144269.98  15592.71 o 
 -14   0   8     3601.17     2720.96   2959.60 o 
 -12   0   8    31341.04    21904.16   4710.03 o 
 -10   0   8       95.99      102.38   2086.46 o 
  -8   0   8      508.82      517.89   1205.79 o 
  -6   0   8   369352.53   396096.13  17677.78 o 
  -4   0   8   865969.56  1030715.00  28613.52 o 
  -2   0   8     2374.03     2177.54   1148.62 o 
   0   0   8    86264.37   119507.64   5310.17 o 
   2   0   8   221726.89   251201.17  14683.67 o 
   4   0   8    47921.33    48382.63   3073.75 o 
   6   0   8     9252.35    12183.86   2284.19 o 
   8   0   8    59317.66    59536.82   4285.80 o 
  10   0   8     8547.95    11021.80   2607.95 o 
  12   0   8    86695.38    88745.34   8750.43 o 
  14   0   8    64363.91    49817.99   7599.74 o 
  16   0   8    17654.12    14154.39   4937.97 o 
  18   0   8      302.23     -100.94   3001.02 o 
 -21   1   8     5238.45     2203.71   2835.05 o 
 -19   1   8     3909.38     3511.00   2517.69 o 
 -17   1   8     3821.53     4955.49   2609.26 o 
 -15   1   8     4448.85     4985.52   2436.63 o 
 -13   1   8     1422.82     1059.59   1998.29 o 
 -11   1   8    14709.21    13862.41   1796.97 o 
  -9   1   8     7128.86     8532.39   1680.59 o 
  -7   1   8      728.24     -417.43    822.90 o 
  -5   1   8   461106.69   508561.59  16165.75 o 
  -3   1   8   100319.41    89329.75   2516.06 o 
  -1   1   8    25541.05    23032.21   1708.38 o 
   1   1   8    84794.84    90772.70   2492.05 o 
   3   1   8    30372.74    28996.95   1836.00 o 
   5   1   8     8320.20     8949.06   1378.78 o 
   7   1   8   194893.48   195683.58   6371.34 o 
   9   1   8    23402.03    25172.46   2401.52 o 
  11   1   8     9994.21     9367.39   2645.24 o 
  13   1   8     1767.51      882.58   1953.07 o 
  15   1   8     6429.21     6352.56   2675.52 o 
  17   1   8      154.04     -135.17   2116.25 o 
  19   1   8        4.50      398.26   2426.67 o 
 -22   2   8      778.02     1333.72   3020.35 o 
 -20   2   8     6183.86     5334.02   2938.53 o 
 -18   2   8      391.95     1009.68   2228.04 o 
 -16   2   8    39116.39    41471.42   6102.88 o 
 -14   2   8     4402.73     3391.76   2414.24 o 
 -12   2   8    57554.45    63321.75   3918.72 o 
 -10   2   8   141384.44   149490.52   5261.51 o 
  -8   2   8     4472.69     4066.60   1218.57 o 
  -6   2   8     1078.22     -323.17    820.99 o 
  -4   2   8    19688.38    20707.40   1628.85 o 
  -2   2   8   112789.44   100894.00   4001.39 o 
   0   2   8     9194.52     9157.06   1397.69 o 
   2   2   8    49440.04    55521.05   2086.80 o 
   4   2   8    22007.94    19871.79   1765.62 o 
   6   2   8    31521.44    29893.31   2281.62 o 
   8   2   8   333244.88   324335.69   8449.55 o 
  10   2   8     9802.92    13253.86   2399.37 o 
  12   2   8     3764.48     2281.28   2001.56 o 
  14   2   8       44.75     -277.16   1870.84 o 
  16   2   8    17932.36    14308.27   3541.77 o 
  18   2   8        0.28     2152.47   2599.11 o 
 -21   3   8    10464.22    10759.83   3599.56 o 
 -19   3   8      483.73     4876.89   2831.81 o 
 -17   3   8    26544.85    25459.63   4301.95 o 
 -15   3   8    21928.37    22435.95   3799.24 o 
 -13   3   8        6.54     1036.69   1845.62 o 
 -11   3   8    20188.79    21219.58   2747.32 o 
  -9   3   8       83.98     -339.93    984.24 o 
  -7   3   8    71848.63    74563.36   3949.07 o 
  -5   3   8    46088.63    43133.51   2312.90 o 
  -3   3   8       11.81      296.27    804.78 o 
  -1   3   8    48100.98    42306.83   2197.08 o 
   1   3   8    19035.76    20555.49   1414.09 o 
   3   3   8   131117.31   140275.86   7060.95 o 
   5   3   8   150110.88   152969.52   3990.64 o 
   7   3   8   384001.06   385525.72   9605.39 o 
   9   3   8    10496.79     9396.95   1820.50 o 
  11   3   8    38033.84    40013.45   3675.29 o 
  13   3   8      344.03      440.73   1974.12 o 
  15   3   8       50.54     -324.08   1966.48 o 
  17   3   8     2615.39     2912.72   2466.03 o 
  19   3   8     8179.50     8703.22   3390.34 o 
 -20   4   8     3740.39     5500.70   2788.24 o 
 -18   4   8     3709.91     5797.70   2766.32 o 
 -16   4   8    14416.45    14993.14   3463.77 o 
 -14   4   8     1501.80      596.13   1907.56 o 
 -12   4   8     9127.34    10969.69   2371.96 o 
 -10   4   8     8632.94     8183.58   1614.76 o 
  -8   4   8    38899.01    39223.97   2529.17 o 
  -6   4   8    81119.48    74202.14   2752.50 o 
  -4   4   8    29870.63    30239.34   1890.19 o 
  -2   4   8     6696.74     8819.02   1504.10 o 
   0   4   8      985.90     1290.70    746.31 o 
   2   4   8     5285.98     7441.61   1211.99 o 
   4   4   8    49286.47    44180.76   2606.64 o 
   6   4   8    85593.82    88813.90   3425.36 o 
   8   4   8      473.07       45.10   1155.00 o 
  10   4   8     1400.89     2271.46   1745.92 o 
  12   4   8    38334.44    39703.21   4664.19 o 
  14   4   8     2195.69     1911.90   2203.44 o 
  16   4   8     6501.02     7900.33   2961.73 o 
  18   4   8     5111.09     3946.88   2789.68 o 
 -21   5   8        6.70     -679.23   2650.89 o 
 -19   5   8       74.70     -438.24   2176.88 o 
 -17   5   8    19216.82    18046.07   3659.98 o 
 -15   5   8      123.96     -482.64   1981.54 o 
 -13   5   8    30206.00    29715.81   3408.59 o 
 -11   5   8     1721.95      350.79   1513.43 o 
  -9   5   8    17740.78    19379.90   2093.03 o 
  -7   5   8     1360.62     1245.70   1035.70 o 
  -5   5   8     7871.41     7258.65   1279.30 o 
  -3   5   8    47408.09    41756.61   1976.75 o 
  -1   5   8    42469.29    44308.52   2075.72 o 
   1   5   8   147698.41   164195.91   3736.65 o 
   3   5   8    36279.39    38548.75   2289.70 o 
   5   5   8    24341.25    27794.59   2549.90 o 
   7   5   8    28931.03    31785.23   2712.34 o 
   9   5   8     2788.99     3240.22   1824.77 o 
  11   5   8     2980.61     2708.75   1833.75 o 
  13   5   8    11047.13    11059.40   3069.07 o 
  15   5   8    15670.77    15589.40   3517.32 o 
  17   5   8    13930.10     9805.39   3227.62 o 
 -20   6   8     1896.67     3670.55   3380.86 o 
 -18   6   8      201.06      654.61   2259.86 o 
 -16   6   8     8831.04     8224.16   2933.01 o 
 -14   6   8      481.76     2888.95   2269.54 o 
 -12   6   8    47503.52    43457.23   3896.21 o 
 -10   6   8    45880.96    49834.86   3064.16 o 
  -8   6   8    54271.56    60598.31   3017.35 o 
  -6   6   8       36.98      657.60    920.48 o 
  -4   6   8   221188.78   209760.39   3923.36 o 
  -2   6   8     2694.77     3546.41    911.33 o 
   0   6   8    16443.39    13852.85   1819.51 o 
   2   6   8     4225.88     8257.69   1440.88 o 
   4   6   8   316216.06   334457.00  10993.98 o 
   6   6   8    11776.53    12089.03   2079.63 o 
   8   6   8   219166.28   218259.92   5756.81 o 
  10   6   8       64.53     -266.79   1562.94 o 
  12   6   8     2638.96     3893.90   1989.63 o 
  14   6   8       95.49     1413.49   2093.74 o 
  16   6   8    13954.61    16652.47   3870.83 o 
  18   6   8     1205.98     2514.62   2988.34 o 
 -19   7   8     5588.76     4929.67   3462.89 o 
 -17   7   8        1.93     -429.43   2535.18 o 
 -15   7   8     1114.79     -707.15   2373.85 o 
 -13   7   8      293.77     1958.50   2082.97 o 
 -11   7   8      273.55    -1449.09   1449.09 o 
  -9   7   8    47160.60    45415.74   3000.07 o 
  -7   7   8    24767.39    29005.90   2288.54 o 
  -5   7   8     7255.45     8173.96   1230.09 o 
  -3   7   8    32048.29    38694.10   2970.32 o 
  -1   7   8      193.74      543.33    793.81 o 
   1   7   8     7488.35     9727.11   1453.87 o 
   3   7   8    48698.68    49516.91   2728.26 o 
   5   7   8    54361.61    57969.48   3201.98 o 
   7   7   8     2445.28     2839.99   1688.01 o 
   9   7   8    12384.19    11661.57   2728.90 o 
  11   7   8       11.29      -30.06   1739.10 o 
  13   7   8     5077.70     4777.82   2375.84 o 
  15   7   8     6439.78     7624.89   2862.25 o 
  17   7   8     2045.35     2162.24   2869.24 o 
 -20   8   8     3016.33     5717.62   4833.19 o 
 -18   8   8     1219.99     1678.53   2967.05 o 
 -16   8   8     2851.75     1688.20   2768.56 o 
 -14   8   8    15053.67    14598.64   3382.46 o 
 -12   8   8     1428.13      719.25   1994.48 o 
 -10   8   8    19593.76    21856.89   2969.18 o 
  -8   8   8    85807.44    88906.28   4488.68 o 
  -6   8   8    15695.70    19790.35   2610.80 o 
  -4   8   8    41884.77    50823.39   3425.89 o 
  -2   8   8    91644.11    90370.53   3922.63 o 
   0   8   8     5931.40     6233.63   1704.36 o 
   2   8   8      333.89     1306.77   1121.54 o 
   4   8   8   246148.63   252899.67   8282.16 o 
   6   8   8    27755.92    28577.08   2806.02 o 
   8   8   8     7563.77     8210.90   1998.70 o 
  10   8   8    40281.98    38270.44   3963.08 o 
  12   8   8      673.41     1045.21   1751.63 o 
  14   8   8     7342.83     6864.96   2876.39 o 
  16   8   8     2173.55     1235.91   2791.03 o 
 -19   9   8      641.70      843.13   3211.79 o 
 -17   9   8      245.67     -138.93   2609.43 o 
 -15   9   8     2222.74      985.55   2481.26 o 
 -13   9   8    45369.48    45746.68   5124.02 o 
 -11   9   8     1884.81     -217.55   2016.86 o 
  -9   9   8    71349.18    68778.35   4736.49 o 
  -7   9   8    13774.17    11155.91   2759.37 o 
  -5   9   8    17333.55    21881.33   2865.93 o 
  -3   9   8     6448.40     5477.18   1872.13 o 
  -1   9   8    17442.77    14690.67   2336.17 o 
   1   9   8     2170.26      376.77   1440.03 o 
   3   9   8     9806.66     7859.52   1719.72 o 
   5   9   8      748.97      906.79   1390.32 o 
   7   9   8    11621.17    12079.91   2255.56 o 
   9   9   8    27520.67    26416.91   3411.03 o 
  11   9   8     1576.99      566.52   1742.74 o 
  13   9   8      218.02      388.82   2316.21 o 
  15   9   8      558.55     1175.89   2752.18 o 
  17   9   8     2591.54     3015.52   3366.20 o 
 -18  10   8    10776.82    11672.85   4234.78 o 
 -16  10   8     1628.51     1528.37   2765.64 o 
 -14  10   8      587.85      846.52   2194.43 o 
 -12  10   8     1891.77     2590.95   2365.58 o 
 -10  10   8    16364.85    14758.90   3284.63 o 
  -8  10   8     2078.47     1629.20   1777.95 o 
  -6  10   8     8691.81     9672.40   2298.11 o 
  -4  10   8    63321.36    68098.45   4440.86 o 
  -2  10   8   383195.16   369168.97  13247.64 o 
   0  10   8   129089.09   124400.11   6290.49 o 
   2  10   8    18779.84    17369.55   2696.85 o 
   4  10   8      628.35       92.05   1638.59 o 
   6  10   8     1486.18     1456.02   1603.32 o 
   8  10   8     6437.44     6762.96   2260.21 o 
  10  10   8    25390.38    27746.62   4199.31 o 
  12  10   8      110.21     2595.90   2705.38 o 
  14  10   8     9757.20    11768.80   3752.27 o 
  16  10   8     3254.47     2790.83   3341.30 o 
 -17  11   8     7890.69     9526.28   3917.70 o 
 -15  11   8    20543.44    21714.03   4896.85 o 
 -13  11   8       41.40    -1998.41   1998.41 o 
 -11  11   8     1364.22     1360.24   2261.10 o 
  -9  11   8    38807.79    39644.98   4053.80 o 
  -7  11   8   173749.38   169305.42   9052.91 o 
  -5  11   8    14010.61    13165.11   2671.63 o 
  -3  11   8      175.10       89.51   1553.02 o 
  -1  11   8    10067.12    10701.99   2402.73 o 
   1  11   8     7016.00     8676.00   2282.09 o 
   3  11   8    15112.48    15689.81   2773.24 o 
   5  11   8      111.56     1396.22   1827.60 o 
   7  11   8     5316.63     7570.43   2499.47 o 
   9  11   8    10122.64    11120.91   3661.43 o 
  11  11   8    43596.52    46275.53   6042.69 o 
  13  11   8     3986.80     5845.10   2786.63 o 
  15  11   8     1008.59     5045.17   4465.11 o 
 -16  12   8     1424.39     3581.36   3295.76 o 
 -14  12   8      430.36     2794.39   2568.10 o 
 -12  12   8     7319.57     6568.20   2989.14 o 
 -10  12   8     3438.06     2481.23   2399.15 o 
  -8  12   8     1341.94     1396.45   1980.56 o 
  -6  12   8     9021.85    10269.10   2622.00 o 
  -4  12   8     2044.53     1833.14   1816.64 o 
  -2  12   8     6611.85     8065.64   2323.78 o 
   0  12   8       19.14    -1389.60   1464.58 o 
   2  12   8    15576.99    13701.94   2680.01 o 
   4  12   8      284.71     1458.52   1895.24 o 
   6  12   8    29587.90    29612.98   4310.78 o 
   8  12   8     9870.16     7704.44   3370.20 o 
  10  12   8     1480.07    -1131.29   3432.14 o 
  12  12   8     3146.50     4977.62   3728.30 o 
  14  12   8      845.33     6010.36   5432.85 o 
 -15  13   8       16.80      265.85   2439.47 o 
 -13  13   8      680.93      689.51   2348.55 o 
 -11  13   8     1684.98      934.12   2344.86 o 
  -9  13   8    10678.53    11713.88   3710.43 o 
  -7  13   8     9971.51     7203.63   2423.27 o 
  -5  13   8     4767.28     6104.00   2392.58 o 
  -3  13   8      327.02     -405.98   1758.61 o 
  -1  13   8     2040.56      757.24   1831.49 o 
   1  13   8       16.28       24.66   1747.77 o 
   3  13   8    18968.30    18410.38   4415.14 o 
   5  13   8     6506.97     5192.39   3159.89 o 
   7  13   8     1548.63      720.29   2905.96 o 
   9  13   8     2144.24     3814.18   4780.48 o 
  11  13   8        0.98     4026.87   4507.16 o 
  13  13   8     9513.09    10501.72   4862.86 o 
 -14  14   8     6439.74     6775.81   3244.23 o 
 -12  14   8     1683.84     3204.93   2703.67 o 
 -10  14   8      264.89     2911.69   2496.33 o 
  -8  14   8     6698.01     6664.69   2479.75 o 
  -6  14   8     1605.13     3626.36   2251.70 o 
  -4  14   8       91.53    -1129.28   1844.53 o 
  -2  14   8    17747.00    18045.94   3686.26 o 
   0  14   8     1734.63       96.90   2194.69 o 
   2  14   8     3928.41     -788.34   2565.68 o 
   4  14   8     6008.44     6405.52   3415.82 o 
   6  14   8     1993.07     1329.18   2898.89 o 
   8  14   8     6358.02     3398.96   5486.32 o 
  10  14   8    14295.62    16035.07   6078.61 o 
  12  14   8     4340.96     8277.61   7400.65 o 
 -13  15   8      368.95     1033.50   2664.29 o 
 -11  15   8     4119.11     6893.38   3666.80 o 
  -9  15   8      261.31      809.46   2780.63 o 
  -7  15   8        1.77      805.85   2296.27 o 
  -5  15   8     6816.14     4735.38   2719.67 o 
  -3  15   8    12574.35    13937.33   4047.36 o 
  -1  15   8    20504.37    16263.04   4343.07 o 
   1  15   8    30895.11    21118.50   4762.08 o 
   3  15   8        7.85      211.69   2435.15 o 
   5  15   8     2423.03     1689.05   2977.91 o 
   7  15   8      141.47      133.75   3510.05 o 
   9  15   8      467.50     2787.51   4022.76 o 
  11  15   8     8329.61     9013.00   5278.36 o 
 -12  16   8     5384.56     3458.66   3223.08 o 
 -10  16   8    17005.61    26553.26   6964.69 o 
  -8  16   8      650.01     1744.25   2869.25 o 
  -6  16   8     3924.25     2078.87   3286.07 o 
  -4  16   8     3116.53     1975.00   2826.32 o 
  -2  16   8    17097.49    13232.00   4121.91 o 
   0  16   8     1456.98     1069.17   2728.70 o 
   2  16   8     2227.19     -521.74   2404.66 o 
   4  16   8     2091.61     1987.18   3015.99 o 
   6  16   8      175.04     2747.94   3494.34 o 
   8  16   8     4298.33     4807.32   4849.74 o 
  -9  17   8        1.05     2501.27   4075.82 o 
  -7  17   8     9830.84    10597.95   4287.58 o 
  -5  17   8     5814.68     8528.48   3620.51 o 
  -3  17   8      618.15     5271.48   3228.55 o 
  -1  17   8     2818.51     -363.59   2682.17 o 
   1  17   8      333.77      317.46   2847.39 o 
   3  17   8     3562.25     4866.97   3507.50 o 
   5  17   8     2598.70     4364.55   3647.65 o 
   7  17   8      653.20       33.32   4169.08 o 
  -6  18   8      149.16     3846.72   3579.00 o 
  -4  18   8      765.99     3010.48   3316.76 o 
  -2  18   8        5.53      247.28   2933.39 o 
   0  18   8       19.87     1969.08   3287.34 o 
   2  18   8     4383.94     6242.13   3753.89 o 
   4  18   8     1882.45     2298.75   3794.09 o 
 -21   1   9     5052.97     3600.74   2996.04 o 
 -19   1   9    15374.14    10431.31   3386.04 o 
 -17   1   9    59057.49    62714.11   6177.30 o 
 -15   1   9     6402.52     6029.17   2675.84 o 
 -13   1   9    48000.54    45946.04   4716.79 o 
 -11   1   9    23549.11    30676.75   2443.19 o 
  -9   1   9      279.45      149.49   1032.05 o 
  -7   1   9    53908.59    55740.81   2558.18 o 
  -5   1   9   587171.00   568908.31  10104.54 o 
  -3   1   9   143907.56   135511.83   3066.46 o 
  -1   1   9    48933.31    54694.81   2369.19 o 
   1   1   9   335683.00   303475.31   7120.04 o 
   3   1   9     1100.37      544.70    778.56 o 
   5   1   9   135540.75   133130.63   3870.20 o 
   7   1   9    24265.10    25543.73   2308.61 o 
   9   1   9       85.41     -720.05   1169.86 o 
  11   1   9     4099.89     4368.90   2222.29 o 
  13   1   9   151156.25   142408.86   7188.26 o 
  15   1   9      449.66    -1364.32   1975.70 o 
  17   1   9     5884.47     9982.16   3240.16 o 
  19   1   9    20327.58    20373.26   4407.17 o 
 -22   2   9       54.06     2192.65   2869.37 o 
 -20   2   9     3209.32     4898.61   2962.26 o 
 -18   2   9      874.93     3853.75   2566.10 o 
 -16   2   9       78.19    -1303.69   1873.43 o 
 -14   2   9       60.89       73.26   1868.69 o 
 -12   2   9    17906.93    18555.85   2661.06 o 
 -10   2   9     2256.54     5908.84   1448.08 o 
  -8   2   9     5293.49     4434.27   1432.14 o 
  -6   2   9   145997.78   156018.00   4689.50 o 
  -4   2   9    62006.30    57748.13   2273.21 o 
  -2   2   9   101457.73    99216.54   2430.11 o 
   0   2   9   297095.41   323837.31   5846.17 o 
   2   2   9    33186.52    32692.49   1852.24 o 
   4   2   9     3834.41     3827.28   1094.46 o 
   6   2   9    65340.28    69895.14   2952.59 o 
   8   2   9    34356.14    34314.27   2715.37 o 
  10   2   9     4959.21     3586.03   1731.58 o 
  12   2   9      862.57      739.89   1919.19 o 
  14   2   9    11034.48    10979.74   3090.12 o 
  16   2   9     1812.20     2150.17   2358.37 o 
  18   2   9       18.67     -511.19   2424.89 o 
 -21   3   9      932.76     5110.05   3087.15 o 
 -19   3   9    12164.19     9978.56   3378.28 o 
 -17   3   9     3854.56     4302.57   2499.68 o 
 -15   3   9        6.47      916.23   2022.02 o 
 -13   3   9    15983.08    19460.89   2868.24 o 
 -11   3   9   140888.25   133226.06   5095.77 o 
  -9   3   9        1.07       53.83   1016.53 o 
  -7   3   9   113186.71   115399.94   3526.27 o 
  -5   3   9      831.23      413.74    849.85 o 
  -3   3   9      791.31      610.20    800.48 o 
  -1   3   9       20.26      438.73    973.28 o 
   1   3   9      377.58      142.34    938.04 o 
   3   3   9    17435.57    21401.64   1799.15 o 
   5   3   9     6439.71     6996.89   1388.47 o 
   7   3   9    97875.43    95188.94   3593.22 o 
   9   3   9    30316.92    33400.67   2820.01 o 
  11   3   9     4584.55     4651.03   1892.93 o 
  13   3   9     1827.43     2141.24   2116.15 o 
  15   3   9     2536.67      823.35   2150.36 o 
  17   3   9      297.72     2863.24   2619.37 o 
 -20   4   9        5.46     1699.28   2604.79 o 
 -18   4   9     5919.96     5333.49   2748.39 o 
 -16   4   9    14548.00    12551.41   3373.61 o 
 -14   4   9     2436.22     1690.31   2225.15 o 
 -12   4   9      244.84     -880.33   1435.40 o 
 -10   4   9     8237.04    15044.91   2001.80 o 
  -8   4   9    24889.18    24525.69   2183.11 o 
  -6   4   9     1109.14      624.43    964.34 o 
  -4   4   9      172.71      231.18    836.32 o 
  -2   4   9     4794.92     6641.83   1039.49 o 
   0   4   9    35491.05    40811.32   2497.84 o 
   2   4   9     1016.20     3613.55   1016.41 o 
   4   4   9    35992.91    33279.35   2327.97 o 
   6   4   9    29433.74    26076.25   2387.31 o 
   8   4   9    75393.61    77590.73   3564.25 o 
  10   4   9      636.04     1100.39   1603.36 o 
  12   4   9     1383.99     1343.99   2079.44 o 
  14   4   9      672.69     3767.45   2372.34 o 
  16   4   9     2623.54     2598.00   2388.24 o 
  18   4   9     6483.58     7674.41   3169.09 o 
 -21   5   9     4425.60     3937.38   3503.86 o 
 -19   5   9     6886.54     9151.97   3183.24 o 
 -17   5   9    10651.72    11150.01   3405.39 o 
 -15   5   9    14733.74    14440.54   3381.85 o 
 -13   5   9    11624.73    11228.13   2532.63 o 
 -11   5   9    70601.42    64931.56   4071.62 o 
  -9   5   9     8044.82    12549.58   1857.90 o 
  -7   5   9      212.04      534.58   1008.58 o 
  -5   5   9   102920.70    99007.90   3362.40 o 
  -3   5   9    84150.23    91079.35   2753.80 o 
  -1   5   9    14962.59    17459.47   1482.95 o 
   1   5   9    38721.68    44948.15   2305.08 o 
   3   5   9    20648.81    23926.01   2202.11 o 
   5   5   9    31757.34    32063.09   2769.56 o 
   7   5   9    35692.20    33418.30   2837.96 o 
   9   5   9    70190.64    65858.82   4562.47 o 
  11   5   9    19801.22    19977.57   3068.91 o 
  13   5   9    15196.48    19427.10   3677.85 o 
  15   5   9     2002.73     1010.34   2328.10 o 
  17   5   9     3514.66     3921.69   2804.83 o 
 -20   6   9     3077.26     3996.64   3676.83 o 
 -18   6   9     1846.15     3830.15   3144.26 o 
 -16   6   9     8335.71     7507.91   2898.30 o 
 -14   6   9    11241.64    13339.80   3204.72 o 
 -12   6   9    24601.68    28665.13   3348.58 o 
 -10   6   9    46273.43    50693.17   3201.16 o 
  -8   6   9     9869.26    11101.27   1817.32 o 
  -6   6   9    13926.73    12535.91   1661.25 o 
  -4   6   9      923.76      146.38    910.41 o 
  -2   6   9    34511.25    34078.23   1938.95 o 
   0   6   9      178.77     1443.50    927.17 o 
   2   6   9     2717.63     3234.13   1159.39 o 
   4   6   9    48256.58    49155.18   2820.93 o 
   6   6   9    34184.31    34683.69   2861.05 o 
   8   6   9      907.91     2631.21   1519.04 o 
  10   6   9    11968.38    10908.59   2480.13 o 
  12   6   9    38764.91    38812.23   4723.80 o 
  14   6   9     3288.90     1944.71   2300.03 o 
  16   6   9      935.59     2168.14   2731.21 o 
  18   6   9      472.24     1544.50   3018.04 o 
 -19   7   9    15498.42    14685.31   4348.52 o 
 -17   7   9      274.26     1170.12   2665.67 o 
 -15   7   9    10455.02     5694.05   3202.61 o 
 -13   7   9    20957.43    21241.28   3785.37 o 
 -11   7   9    32079.77    28053.60   3854.12 o 
  -9   7   9    18422.46    20498.28   2353.22 o 
  -7   7   9   101367.53    94572.35   3442.02 o 
  -5   7   9   248606.95   251901.94   4918.84 o 
  -3   7   9   150158.81   140510.36   5970.20 o 
  -1   7   9    19425.47    22031.04   1745.02 o 
   1   7   9    79301.31    85466.32   3318.37 o 
   3   7   9   228884.53   216845.38   5085.01 o 
   5   7   9   224435.20   219830.61   7015.82 o 
   7   7   9    15316.75    19367.43   2532.16 o 
   9   7   9    21275.10    22172.21   3504.04 o 
  11   7   9    31251.25    30179.23   3693.84 o 
  13   7   9    13370.34    13192.34   3239.67 o 
  15   7   9      114.53     1129.91   2552.06 o 
  17   7   9     2073.33     1912.82   3068.83 o 
 -20   8   9     1498.41     3199.79   3617.88 o 
 -18   8   9      264.70     -629.33   2798.34 o 
 -16   8   9      950.76     2481.13   2731.89 o 
 -14   8   9    12432.85    15288.58   3407.48 o 
 -12   8   9    42453.85    39411.68   4616.95 o 
 -10   8   9    21454.90    26605.90   3282.55 o 
  -8   8   9    43667.98    48138.75   3866.75 o 
  -6   8   9     7701.49     7560.23   2342.75 o 
  -4   8   9    22083.26    22457.44   2748.39 o 
  -2   8   9    16536.78    17333.88   2363.66 o 
   0   8   9    37753.09    44290.57   3157.80 o 
   2   8   9     4666.98     4475.40   1394.70 o 
   4   8   9    32660.61    30504.06   2695.81 o 
   6   8   9     3853.40     3898.14   1676.56 o 
   8   8   9    58101.26    61818.73   4011.80 o 
  10   8   9    27044.03    26643.42   3464.49 o 
  12   8   9     1616.90     2874.02   2185.82 o 
  14   8   9       59.31     1624.79   2653.96 o 
  16   8   9     1207.30     2714.14   3007.82 o 
 -19   9   9    13507.71    14468.08   4648.05 o 
 -17   9   9      403.66     -104.39   2562.08 o 
 -15   9   9     8388.83     8475.77   3506.47 o 
 -13   9   9    31335.21    30252.93   4427.77 o 
 -11   9   9     6901.40     5706.66   2510.68 o 
  -9   9   9     4432.77     3796.86   1956.13 o 
  -7   9   9    26272.03    28909.38   3325.26 o 
  -5   9   9      282.48      963.65   1655.95 o 
  -3   9   9   147749.97   140082.30   5184.15 o 
  -1   9   9   281599.72   280887.28  13566.69 o 
   1   9   9        0.77      -90.86   1416.14 o 
   3   9   9     9191.85    10456.99   1896.09 o 
   5   9   9    64544.18    74888.36   4820.30 o 
   7   9   9      101.77      466.10   1480.81 o 
   9   9   9    44785.81    40627.86   4673.73 o 
  11   9   9    30760.81    37360.86   5370.07 o 
  13   9   9     1030.61     2124.36   2522.86 o 
  15   9   9     3672.65     4331.59   3017.45 o 
 -18  10   9        0.94     1831.54   2951.56 o 
 -16  10   9    10397.76    13155.95   4223.17 o 
 -14  10   9     2045.95     1183.02   2229.10 o 
 -12  10   9     6406.25     4579.83   2705.98 o 
 -10  10   9     5725.23     4480.60   2421.97 o 
  -8  10   9      207.49        8.71   1664.61 o 
  -6  10   9     4215.59     5258.35   2028.25 o 
  -4  10   9     1038.55     1642.02   1751.22 o 
  -2  10   9     8076.17     8870.60   2276.86 o 
   0  10   9    41138.25    46325.98   3812.98 o 
   2  10   9       76.61     -688.07   1540.93 o 
   4  10   9      122.07     -426.64   1662.58 o 
   6  10   9     2567.93     3598.71   2332.23 o 
   8  10   9    16882.20    13061.92   3083.66 o 
  10  10   9       41.40      975.81   2175.45 o 
  12  10   9     3515.49     4109.21   2497.09 o 
  14  10   9     1139.36     5462.61   3856.29 o 
  16  10   9        1.10      589.69   2962.36 o 
 -17  11   9      623.68     2851.77   3287.49 o 
 -15  11   9     5161.32     7436.80   2950.30 o 
 -13  11   9    17269.92    21615.51   4027.58 o 
 -11  11   9      651.65    -1298.48   1956.12 o 
  -9  11   9     7193.46     6427.00   2344.89 o 
  -7  11   9      113.20     1823.28   1863.15 o 
  -5  11   9     1515.12     3036.92   1916.58 o 
  -3  11   9    27063.40    26666.45   3295.08 o 
  -1  11   9    22026.57    28209.91   3295.96 o 
   1  11   9     2395.14     1749.18   1824.59 o 
   3  11   9     3808.35     6624.14   2189.10 o 
   5  11   9     2355.09    -1553.54   2051.29 o 
   7  11   9     7806.78     9113.24   2971.15 o 
   9  11   9    23186.41    28168.53   5108.01 o 
  11  11   9    10812.15     9399.40   4424.95 o 
  13  11   9       27.41     5250.02   3781.02 o 
  15  11   9      375.39      138.69   3808.94 o 
 -16  12   9     3014.23     7296.88   3738.69 o 
 -14  12   9     9915.46     7033.40   3006.36 o 
 -12  12   9    17448.63    15518.33   3614.81 o 
 -10  12   9      343.03    -1201.91   1894.66 o 
  -8  12   9     5491.61     5717.88   2634.28 o 
  -6  12   9     2918.54     2932.70   2006.18 o 
  -4  12   9     4634.95     5894.25   2218.96 o 
  -2  12   9    13297.12    11353.82   2507.91 o 
   0  12   9      944.51      353.64   1680.52 o 
   2  12   9     1253.89      359.17   2133.07 o 
   4  12   9     2902.35     4995.38   2631.36 o 
   6  12   9       27.65        7.01   2245.13 o 
   8  12   9     1030.74     3601.59   3085.00 o 
  10  12   9     6398.98     2741.21   4016.84 o 
  12  12   9      740.51     4570.04   3781.30 o 
  14  12   9     5886.48    13389.63   7978.16 o 
 -15  13   9        3.87      472.70   2633.67 o 
 -13  13   9      464.55     1612.99   2370.92 o 
 -11  13   9      985.09     2473.57   2402.09 o 
  -9  13   9       74.66     2389.52   2018.05 o 
  -7  13   9       22.75      550.30   1909.14 o 
  -5  13   9        8.31     1142.58   1908.68 o 
  -3  13   9    51133.63    55408.55   4763.12 o 
  -1  13   9    25282.56    30770.36   4337.13 o 
   1  13   9      775.53     -660.29   1926.85 o 
   3  13   9      267.33     -929.06   2098.43 o 
   5  13   9     6737.73     8215.60   3600.26 o 
   7  13   9     1136.68      623.18   3005.64 o 
   9  13   9     5267.90     1918.95   4257.35 o 
  11  13   9      197.00     1672.24   3943.58 o 
  13  13   9     4221.62     7328.76   4499.50 o 
 -14  14   9     2251.43     2503.23   3037.09 o 
 -12  14   9     7678.13     9678.05   3226.24 o 
 -10  14   9     4628.92     5553.18   2837.27 o 
  -8  14   9     1220.79     2374.30   2053.35 o 
  -6  14   9     1309.11      822.43   2005.41 o 
  -4  14   9     9558.08     9833.30   2994.69 o 
  -2  14   9     4896.38     4528.86   2967.61 o 
   0  14   9    25023.85    27295.21   5097.85 o 
   2  14   9      463.77     -714.07   2319.88 o 
   4  14   9     7977.62     9434.51   3705.17 o 
   6  14   9     4143.32     6178.77   3506.27 o 
   8  14   9     3904.06     3417.64   4734.93 o 
  10  14   9     1595.23     2718.64   4354.88 o 
  12  14   9    14163.72    17560.51   9282.90 o 
 -13  15   9    13448.86    14580.59   3906.74 o 
 -11  15   9     1046.82     1049.64   2560.15 o 
  -9  15   9       12.85     4318.03   3568.85 o 
  -7  15   9     1423.17     5035.44   3224.29 o 
  -5  15   9     8797.05    10400.29   3882.93 o 
  -3  15   9     2637.14     6875.73   3220.15 o 
  -1  15   9     2153.36     4307.63   3042.90 o 
   1  15   9     5718.22     5112.10   3164.50 o 
   3  15   9     2343.80     2086.92   2894.51 o 
   5  15   9    13586.10    18265.55   4819.50 o 
   7  15   9      393.55     2988.11   4239.09 o 
   9  15   9    14006.85    17175.36   6321.08 o 
 -12  16   9     1101.13     2893.18   3694.07 o 
 -10  16   9     2736.58     2940.51   3887.39 o 
  -8  16   9     4924.20    11104.43   4096.80 o 
  -6  16   9      425.06    -1409.80   2368.98 o 
  -4  16   9    19515.57    15912.29   4425.99 o 
  -2  16   9      135.98     1616.06   2806.95 o 
   0  16   9    33014.42    29391.84   5852.42 o 
   2  16   9     1290.32     -323.72   2536.54 o 
   4  16   9       30.31    -1018.68   2947.99 o 
   6  16   9     1864.98     2477.86   3549.21 o 
   8  16   9     3642.71     3201.43   4502.78 o 
  -9  17   9     6769.57     9592.09   5205.08 o 
  -7  17   9        0.39       53.22   2793.90 o 
  -5  17   9     1965.76     2029.28   3082.01 o 
  -3  17   9       31.27     1033.48   2907.37 o 
  -1  17   9     1280.49     1340.94   2754.42 o 
   1  17   9      603.62     -507.87   2674.72 o 
   3  17   9       52.74     5268.86   3428.42 o 
   5  17   9      676.10       77.13   3241.15 o 
   7  17   9    18489.73    11222.08   6074.38 o 
  -6  18   9    18566.83    18174.13   5291.29 o 
  -4  18   9     2448.87     6842.45   3844.22 o 
  -2  18   9       31.34    -2451.13   2830.61 o 
   0  18   9     2791.76      957.14   3180.68 o 
   2  18   9    16503.16    12242.62   4368.01 o 
 -22   0  10     5924.93    -3290.46   3481.70 o 
 -20   0  10     9115.78    14350.85   5678.85 o 
 -18   0  10    16389.91    20693.81   5807.00 o 
 -16   0  10    71370.66    63102.31   8437.81 o 
 -14   0  10    49502.43    46796.11   6888.24 o 
 -12   0  10     8071.73     6146.00   2369.73 o 
 -10   0  10     4049.22     3560.17   1870.36 o 
  -8   0  10   436119.47   414666.03  19725.90 o 
  -6   0  10    74161.63    73992.52   4110.54 o 
  -4   0  10   252574.86   274913.91   8585.36 o 
  -2   0  10    16203.10    20867.17   2144.89 o 
   0   0  10   474143.28   527791.56  19160.83 o 
   2   0  10   299202.16   321763.84  18576.51 o 
   4   0  10    29753.23    25671.99   2883.67 o 
   6   0  10      315.58      821.24   1403.59 o 
   8   0  10     2754.28     4993.86   2083.70 o 
  10   0  10     7368.86     9057.84   2705.54 o 
  12   0  10   128261.69   122436.02   9251.71 o 
  14   0  10    35007.65    36042.08   6921.09 o 
  16   0  10    33076.46    41063.13   7705.94 o 
  18   0  10     1050.88     1367.32   3655.32 o 
 -21   1  10     2784.21     5361.89   2999.34 o 
 -19   1  10     4680.57     7001.44   3025.07 o 
 -17   1  10     1950.00     2889.73   2414.72 o 
 -15   1  10     3556.63     1133.97   2078.75 o 
 -13   1  10    23932.83    24336.08   3763.92 o 
 -11   1  10    38419.38    42023.65   2837.66 o 
  -9   1  10        4.05      803.91   1086.79 o 
  -7   1  10   150006.53   142297.23   3864.54 o 
  -5   1  10   224771.94   245025.00   6726.16 o 
  -3   1  10    13047.93    11473.48   1335.93 o 
  -1   1  10    53542.73    49977.31   1825.71 o 
   1   1  10    85978.86    82512.55   2429.85 o 
   3   1  10    32654.61    35745.28   2108.31 o 
   5   1  10     7527.60     8604.63   1469.31 o 
   7   1  10      516.96      798.18   1131.37 o 
   9   1  10       29.01     -283.59   1189.56 o 
  11   1  10       63.31     -870.09   1585.18 o 
  13   1  10     1257.62     1394.35   2105.91 o 
  15   1  10      734.57      748.51   2098.30 o 
  17   1  10     1366.75      512.60   2349.90 o 
 -22   2  10     2933.74     2023.71   3083.38 o 
 -20   2  10     8514.58    10012.84   3455.43 o 
 -18   2  10       65.96     -308.26   2110.14 o 
 -16   2  10    15029.58    16374.29   3583.69 o 
 -14   2  10      111.58       66.46   1856.50 o 
 -12   2  10    74350.79    78850.76   4311.84 o 
 -10   2  10    41494.21    51877.35   2951.81 o 
  -8   2  10   214069.02   214466.53   5245.10 o 
  -6   2  10     6328.65     3698.48   1175.82 o 
  -4   2  10    16173.49    16616.97   1608.43 o 
  -2   2  10    40458.98    33171.14   2279.51 o 
   0   2  10    39378.18    41595.32   2417.40 o 
   2   2  10    64515.28    65756.89   2347.07 o 
   4   2  10     8879.34     7343.79   1374.62 o 
   6   2  10   122434.41   120220.68   4481.45 o 
   8   2  10   116936.93   116944.30   4139.21 o 
  10   2  10     4870.43     2964.17   1710.45 o 
  12   2  10    13382.90    14802.86   3264.33 o 
  14   2  10     2609.73     2266.83   2275.43 o 
  16   2  10    19587.71    20460.02   4086.94 o 
  18   2  10      688.46      460.37   2422.05 o 
 -21   3  10      162.15    -1897.86   2475.83 o 
 -19   3  10        0.98      817.02   2440.73 o 
 -17   3  10     1685.92     1847.30   2320.37 o 
 -15   3  10     4163.91     4913.94   2583.77 o 
 -13   3  10    16878.63    15326.89   2653.43 o 
 -11   3  10   103241.95   105479.42   3895.21 o 
  -9   3  10    69072.53    76951.77   3242.73 o 
  -7   3  10     9235.94     7220.62   1597.46 o 
  -5   3  10    21634.96    24124.34   1938.33 o 
  -3   3  10    19678.29    23536.77   1666.79 o 
  -1   3  10    11143.83    13415.55   1737.72 o 
   1   3  10    43611.52    42676.26   3018.08 o 
   3   3  10    10637.14    10055.84   1441.49 o 
   5   3  10    13398.64    17780.46   1945.12 o 
   7   3  10     8839.74     9830.71   1793.08 o 
   9   3  10      110.74      197.54   1251.65 o 
  11   3  10     1915.16     3998.06   1876.80 o 
  13   3  10    15906.40    17066.90   3491.73 o 
  15   3  10     2323.09     1709.81   2223.87 o 
  17   3  10      168.71     -381.65   2334.64 o 
 -20   4  10     2332.46     4229.47   2894.68 o 
 -18   4  10     2893.85     3183.41   2571.72 o 
 -16   4  10    15628.43    17047.05   3597.55 o 
 -14   4  10     3844.94     2820.29   2279.55 o 
 -12   4  10       15.59    -1406.94   1485.93 o 
 -10   4  10    12599.82    14330.88   2033.72 o 
  -8   4  10      142.93      423.74   1100.98 o 
  -6   4  10     2828.14     3992.51   1234.30 o 
  -4   4  10     9848.40    10184.15   1412.66 o 
  -2   4  10      220.03      338.50    724.68 o 
   0   4  10    38849.00    38511.72   2535.75 o 
   2   4  10   116881.37   112958.51   3100.77 o 
   4   4  10    15691.72    13910.49   1763.19 o 
   6   4  10    11621.73    11389.17   1833.59 o 
   8   4  10     1208.78     -556.56   1230.49 o 
  10   4  10    21648.78    18317.90   2823.58 o 
  12   4  10    12408.25    11096.02   2985.53 o 
  14   4  10      218.71      705.60   2126.81 o 
  16   4  10     4590.57     3021.23   2675.79 o 
  18   4  10     4190.94     3160.96   3280.07 o 
 -21   5  10      343.81     1294.78   3604.59 o 
 -19   5  10      163.65       -9.45   2343.99 o 
 -17   5  10     6470.67     7877.97   2931.12 o 
 -15   5  10    10957.19    16815.42   3520.99 o 
 -13   5  10      754.33     -436.02   1646.81 o 
 -11   5  10     1207.89     2401.54   1737.89 o 
  -9   5  10     8786.66     9628.27   1794.58 o 
  -7   5  10     1568.63      915.72   1111.28 o 
  -5   5  10       23.88       98.73    933.00 o 
  -3   5  10    19497.55    23788.77   1804.22 o 
  -1   5  10    85988.92    89624.30   2776.74 o 
   1   5  10       12.50      186.60    811.14 o 
   3   5  10    74471.55    74852.74   3201.26 o 
   5   5  10    42494.59    49327.04   3745.44 o 
   7   5  10    17387.62    17809.01   2559.84 o 
   9   5  10      891.85     3024.53   1829.67 o 
  11   5  10     2482.27     1588.52   1866.60 o 
  13   5  10     7841.73     8353.46   2879.56 o 
  15   5  10     1345.47      187.46   2143.63 o 
  17   5  10     4726.53     8568.08   3786.85 o 
 -20   6  10     6799.65     5061.94   3537.33 o 
 -18   6  10      802.87     2049.73   3356.49 o 
 -16   6  10     3972.76     5211.48   3302.61 o 
 -14   6  10      329.90     -937.89   1740.03 o 
 -12   6  10    24444.26    23209.95   3173.67 o 
 -10   6  10     3135.32     3822.62   1524.52 o 
  -8   6  10   198633.41   201274.20   5930.63 o 
  -6   6  10     8614.57    10067.06   1591.23 o 
  -4   6  10    71965.01    71688.87   2695.89 o 
  -2   6  10     8193.37     9142.54   1333.05 o 
   0   6  10   210773.00   214407.34   6082.42 o 
   2   6  10    18863.17    20494.74   1956.27 o 
   4   6  10    88835.09    89746.98   3512.26 o 
   6   6  10    60737.76    59251.07   3364.62 o 
   8   6  10    37482.06    42258.72   3358.90 o 
  10   6  10    19656.59    20418.66   3074.94 o 
  12   6  10     3708.18     5487.34   2444.36 o 
  14   6  10     2338.90     1713.77   2552.33 o 
  16   6  10     6893.39     8652.51   3633.64 o 
 -19   7  10     1145.48      443.12   3187.68 o 
 -17   7  10       10.46     1569.63   3147.11 o 
 -15   7  10     3322.49     -940.00   2685.32 o 
 -13   7  10    15524.23    13430.44   3255.54 o 
 -11   7  10    19216.11    20346.99   3501.67 o 
  -9   7  10     5841.44     7361.65   2137.38 o 
  -7   7  10    45029.37    42993.78   3506.05 o 
  -5   7  10    14356.10    16279.91   1658.37 o 
  -3   7  10       15.91      152.94    846.98 o 
  -1   7  10    34250.24    38959.45   2211.23 o 
   1   7  10    48048.47    48773.92   2618.50 o 
   3   7  10     4702.77     4161.88   1395.53 o 
   5   7  10    21572.79    20583.34   2444.15 o 
   7   7  10      332.31     -207.12   1399.52 o 
   9   7  10    16595.96    15540.31   3091.06 o 
  11   7  10      263.81    -1008.00   1703.43 o 
  13   7  10     3921.98     2793.08   2711.98 o 
  15   7  10     1082.34     2391.27   2750.24 o 
  17   7  10     4424.53     4679.81   3380.08 o 
 -20   8  10     3024.21     5283.42   3777.73 o 
 -18   8  10       10.70      722.98   2886.89 o 
 -16   8  10      359.66    -1004.71   2380.46 o 
 -14   8  10    46577.21    44417.38   5172.19 o 
 -12   8  10     8885.79     8311.42   2939.62 o 
 -10   8  10    10331.74    11978.52   2561.93 o 
  -8   8  10   204280.44   205665.75   6514.50 o 
  -6   8  10    10280.61    13978.07   2472.35 o 
  -4   8  10    13764.56    17244.38   2469.40 o 
  -2   8  10    32211.99    35980.40   3071.90 o 
   0   8  10    20719.60    24419.46   2060.80 o 
   2   8  10      421.21     -122.03   1172.92 o 
   4   8  10   138236.88   146483.22   4651.48 o 
   6   8  10      569.56     -507.01   1386.07 o 
   8   8  10      167.22      122.38   1684.97 o 
  10   8  10    73608.15    74295.17   6838.32 o 
  12   8  10       24.24      993.19   2022.97 o 
  14   8  10      116.23    -1218.54   2301.28 o 
  16   8  10    11346.33    13624.48   4330.35 o 
 -19   9  10     1007.02     1211.43   3331.62 o 
 -17   9  10      772.35     4501.61   3223.24 o 
 -15   9  10      619.02     3836.43   2766.84 o 
 -13   9  10    32941.22    29340.24   4289.36 o 
 -11   9  10     2816.99     1490.58   2320.46 o 
  -9   9  10    25166.28    26714.53   3435.48 o 
  -7   9  10      983.52      332.22   1696.05 o 
  -5   9  10    11278.35     9502.22   2300.04 o 
  -3   9  10    54069.44    52540.23   3774.18 o 
  -1   9  10     3619.89     3656.94   1733.04 o 
   1   9  10    66331.59    65082.43   4001.58 o 
   3   9  10    36285.32    42500.95   3665.46 o 
   5   9  10    30743.78    34985.42   3496.48 o 
   7   9  10     3137.27     3995.54   1998.69 o 
   9   9  10    39714.39    42608.41   4832.32 o 
  11   9  10      373.46     2558.33   2582.83 o 
  13   9  10     3314.04     2384.41   2701.99 o 
  15   9  10      256.38     1579.04   2890.24 o 
 -18  10  10      670.40     2271.09   3219.80 o 
 -16  10  10      753.92     2330.48   2860.76 o 
 -14  10  10    36956.22    38685.88   5093.06 o 
 -12  10  10    11504.58    10440.37   3191.47 o 
 -10  10  10    12829.97    15714.98   3397.39 o 
  -8  10  10     3897.19     3142.21   2094.07 o 
  -6  10  10      203.95      443.17   1717.21 o 
  -4  10  10    60592.05    63333.11   4324.31 o 
  -2  10  10   287317.31   272242.78  13529.06 o 
   0  10  10    15407.20    17752.51   2753.78 o 
   2  10  10     9461.88     8900.93   2745.32 o 
   4  10  10     1011.09     2185.56   2285.65 o 
   6  10  10      361.84      388.36   2072.10 o 
   8  10  10     4363.30     4893.16   2479.09 o 
  10  10  10    21335.80    18863.45   3690.06 o 
  12  10  10      830.79     2489.25   2398.07 o 
  14  10  10     8032.15     8185.96   4531.33 o 
 -17  11  10     4749.80     7748.83   3601.36 o 
 -15  11  10    21136.62    22561.29   4297.73 o 
 -13  11  10     2615.08     2441.95   2500.21 o 
 -11  11  10     4098.15     2751.94   2354.27 o 
  -9  11  10     3509.78     5134.32   2220.19 o 
  -7  11  10      273.72     -155.37   2077.00 o 
  -5  11  10    10543.64     7153.27   2306.69 o 
  -3  11  10    19840.02    19902.35   3035.71 o 
  -1  11  10     2978.70     4112.85   1951.99 o 
   1  11  10    24402.98    28053.31   4022.58 o 
   3  11  10    73311.98    76928.56   5941.41 o 
   5  11  10    16123.09    16691.02   3488.63 o 
   7  11  10      971.19      696.83   2279.53 o 
   9  11  10    10247.90     8081.56   3623.40 o 
  11  11  10    13646.02    14770.99   5180.16 o 
  13  11  10        1.58     2375.95   3571.37 o 
 -16  12  10     1119.29     4940.03   3356.72 o 
 -14  12  10     1183.07      271.18   2396.56 o 
 -12  12  10    10643.93    12691.86   3369.90 o 
 -10  12  10    10585.18    13579.37   3438.15 o 
  -8  12  10     8188.41     8347.63   2858.15 o 
  -6  12  10    15059.30    14071.63   2870.64 o 
  -4  12  10     5217.14     2790.39   2062.71 o 
  -2  12  10     9446.06    10389.58   3018.04 o 
   0  12  10     2593.24      670.07   2189.12 o 
   2  12  10     9830.61     7762.97   2872.05 o 
   4  12  10      365.78      300.99   2214.51 o 
   6  12  10       55.89      643.05   2312.23 o 
   8  12  10     6441.64     5565.76   3369.90 o 
  10  12  10     1856.70     2969.99   3263.27 o 
  12  12  10     2090.54     4461.47   3510.05 o 
 -15  13  10     1609.38     2890.13   2887.94 o 
 -13  13  10     2237.61     3648.67   2783.71 o 
 -11  13  10     5005.13     4996.48   2719.54 o 
  -9  13  10     8214.89     9463.93   2647.22 o 
  -7  13  10    24045.68    33165.16   4050.44 o 
  -5  13  10     6454.33    10301.03   3028.06 o 
  -3  13  10      747.98     2402.03   2339.54 o 
  -1  13  10     2897.29     2559.69   2385.57 o 
   1  13  10     2703.36     2532.66   2366.88 o 
   3  13  10       76.64     2093.46   2452.59 o 
   5  13  10     1324.11     1770.81   2580.95 o 
   7  13  10     5692.34    10300.72   5035.82 o 
   9  13  10     9647.54    11926.05   7090.51 o 
  11  13  10     1602.94     1710.72   4316.00 o 
 -14  14  10    22171.08    22044.71   4622.79 o 
 -12  14  10    11932.99    10692.22   3454.21 o 
 -10  14  10       69.65      624.57   2273.48 o 
  -8  14  10     1873.66     3689.15   2541.65 o 
  -6  14  10     1990.65     1520.35   2338.93 o 
  -4  14  10      200.47     -948.70   2007.81 o 
  -2  14  10    16124.89    13254.23   3308.79 o 
   0  14  10     8243.67     9674.54   3506.79 o 
   2  14  10    17412.55    14842.22   4310.28 o 
   4  14  10     6767.68     7162.74   3582.99 o 
   6  14  10     3952.09      812.33   3013.93 o 
   8  14  10     4492.23     3396.89   4416.90 o 
  10  14  10    11780.28     8786.87   5807.16 o 
 -13  15  10      743.94     4090.86   2977.33 o 
 -11  15  10     3676.95     2785.65   3156.55 o 
  -9  15  10     2131.15     5518.24   3355.73 o 
  -7  15  10     1805.82     3502.87   3012.64 o 
  -5  15  10    15981.17    16257.62   4327.17 o 
  -3  15  10    18481.61    19146.14   4562.34 o 
  -1  15  10    13211.95    12782.59   4012.78 o 
   1  15  10     5125.90     6356.65   3271.18 o 
   3  15  10     8321.71     7711.12   3631.40 o 
   5  15  10       11.86     2235.90   3393.12 o 
   7  15  10      555.72    -2301.62   4136.35 o 
   9  15  10     1883.67     4881.22   5187.96 o 
 -10  16  10      996.77     1975.74   4077.19 o 
  -8  16  10     5121.96     5870.58   3462.15 o 
  -6  16  10      172.23     2666.97   3250.57 o 
  -4  16  10      306.98     2640.38   2891.10 o 
  -2  16  10     8726.08     9502.71   3845.12 o 
   0  16  10      359.30     2533.92   2905.13 o 
   2  16  10      166.14     2943.25   2953.03 o 
   4  16  10      384.79     4406.86   3652.49 o 
   6  16  10    21338.78    20719.38   8684.01 o 
   8  16  10     8723.19     6842.07   5495.09 o 
  -9  17  10     8091.28     4375.31   5561.19 o 
  -7  17  10      627.06     -621.37   2874.43 o 
  -5  17  10        0.84     2393.05   2989.06 o 
  -3  17  10    10098.96    12837.80   3975.92 o 
  -1  17  10       43.61     2752.24   3100.48 o 
   1  17  10     2564.43      926.68   3087.81 o 
   3  17  10     6917.95     5638.46   3495.67 o 
   5  17  10     1023.38     3191.37   3686.67 o 
  -6  18  10     1502.76     6502.05   4037.02 o 
  -4  18  10      750.81     4718.11   3720.13 o 
  -2  18  10        0.25      704.36   3109.11 o 
   0  18  10     1057.95      366.09   3236.22 o 
   2  18  10     2133.35     4632.43   3815.65 o 
 -21   1  11     5624.11    11924.06   3692.44 o 
 -19   1  11     3598.03     3483.24   2640.26 o 
 -17   1  11    27705.68    24717.39   4224.54 o 
 -15   1  11        4.98     -172.05   1932.15 o 
 -13   1  11        8.18    -1364.44   1751.32 o 
 -11   1  11   183371.11   187041.84   9361.39 o 
  -9   1  11      320.50      609.21   1089.24 o 
  -7   1  11    38715.59    41044.29   2578.81 o 
  -5   1  11     4656.35     5137.55   1211.09 o 
  -3   1  11    38924.89    42436.17   2040.26 o 
  -1   1  11    11352.13    11425.15   1153.80 o 
   1   1  11   174699.20   160561.28   3423.38 o 
   3   1  11    77094.02    81234.05   3042.90 o 
   5   1  11    51105.35    51716.00   2732.62 o 
   7   1  11    40810.84    40034.04   2918.78 o 
   9   1  11      910.43     1678.08   1441.89 o 
  11   1  11    25510.97    26657.94   3859.96 o 
  13   1  11    62695.14    67773.70   6091.28 o 
  15   1  11     6107.79     6617.43   2824.05 o 
  17   1  11     1721.83     5126.52   2858.57 o 
 -20   2  11      716.70     1102.55   2528.45 o 
 -18   2  11       47.98     1540.10   2399.57 o 
 -16   2  11     2307.56     6153.85   2709.89 o 
 -14   2  11     2507.74     7301.00   2611.36 o 
 -12   2  11   126569.72   122154.66   7445.68 o 
 -10   2  11   128521.02   141986.92   4897.55 o 
  -8   2  11      509.35      767.27   1109.44 o 
  -6   2  11    23961.79    29527.20   2216.52 o 
  -4   2  11     1951.16     2755.56   1012.57 o 
  -2   2  11    21554.75    20243.10   2014.75 o 
   0   2  11    81021.04    84553.12   3225.99 o 
   2   2  11     1735.90     1368.52    839.94 o 
   4   2  11     9238.17     9758.79   1531.63 o 
   6   2  11    18464.11    18313.63   2071.36 o 
   8   2  11    15397.04    20481.62   2414.69 o 
  10   2  11     8880.92     9974.79   2274.45 o 
  12   2  11      250.03     3608.18   2268.93 o 
  14   2  11        8.95    -1118.54   1961.81 o 
  16   2  11     9565.58    11620.86   3559.07 o 
  18   2  11    24718.20    28099.50   5925.02 o 
 -21   3  11      109.19     -739.47   2459.57 o 
 -19   3  11     6117.68     7954.35   3222.97 o 
 -17   3  11     1818.68     2187.17   2381.23 o 
 -15   3  11     5275.89     3881.29   2430.44 o 
 -13   3  11    34627.36    37732.19   3684.60 o 
 -11   3  11    43249.60    46151.68   3090.80 o 
  -9   3  11    42951.54    43543.62   2832.07 o 
  -7   3  11    18985.85    19687.66   2084.99 o 
  -5   3  11     5779.19     4544.37   1219.65 o 
  -3   3  11    35254.67    36552.75   2308.68 o 
  -1   3  11    42882.81    48819.21   2729.17 o 
   1   3  11    53347.31    51752.78   2814.47 o 
   3   3  11    28304.14    33232.96   2205.35 o 
   5   3  11    43846.41    44913.81   2820.37 o 
   7   3  11   224028.83   228067.13   6341.95 o 
   9   3  11     1437.54     2653.89   1520.49 o 
  11   3  11     7087.37     8603.67   2710.52 o 
  13   3  11     2771.00     3136.55   2337.09 o 
  15   3  11        1.07      962.71   2258.74 o 
  17   3  11      250.33     -938.67   2610.55 o 
 -20   4  11    12980.89    13548.46   3861.43 o 
 -18   4  11     8182.42     6562.42   2947.32 o 
 -16   4  11     3158.33     2125.49   2323.45 o 
 -14   4  11    20162.08    21345.56   3793.48 o 
 -12   4  11    16721.66    22022.62   2972.98 o 
 -10   4  11    70043.11    71514.62   3436.24 o 
  -8   4  11   118456.14   120634.59   3948.62 o 
  -6   4  11   288085.13   290292.75   7916.02 o 
  -4   4  11    41269.07    41434.21   2267.84 o 
  -2   4  11    77536.05    68354.98   3057.60 o 
   0   4  11      747.03     1223.05   1095.57 o 
   2   4  11     1221.94     1531.62    946.20 o 
   4   4  11     1238.64     -130.23   1004.02 o 
   6   4  11       43.63     -647.99   1160.16 o 
   8   4  11     1437.99     1724.25   1457.41 o 
  10   4  11    19010.60    19810.96   2961.20 o 
  12   4  11    22289.83    23662.12   3933.69 o 
  14   4  11    32745.71    39926.96   5107.17 o 
  16   4  11      919.67      855.67   2848.28 o 
  18   4  11      453.81     -185.45   3153.08 o 
 -21   5  11     8768.94     7051.03   4244.28 o 
 -19   5  11    13050.16    15721.94   3902.92 o 
 -17   5  11      320.02     1429.77   2247.92 o 
 -15   5  11     6257.08     5892.70   2695.23 o 
 -13   5  11    23666.68    25936.98   3318.47 o 
 -11   5  11    76780.30    71246.93   3792.73 o 
  -9   5  11     8583.36     8222.83   1770.25 o 
  -7   5  11   123109.95   120656.94   3878.04 o 
  -5   5  11    24969.39    27747.75   2194.13 o 
  -3   5  11    24415.70    24020.26   1957.14 o 
  -1   5  11       74.43      123.52   1021.69 o 
   1   5  11    97849.75   103108.52   3163.22 o 
   3   5  11     4408.64     3444.43   1254.55 o 
   5   5  11     1197.61      710.81   1182.11 o 
   7   5  11    43263.07    40237.18   3148.28 o 
   9   5  11       16.32     -997.75   1475.15 o 
  11   5  11       13.90      950.29   1722.97 o 
  13   5  11     8647.76    13845.62   3962.64 o 
  15   5  11     3752.46     5751.89   3120.00 o 
  17   5  11     7130.88     8400.62   3693.77 o 
 -20   6  11     5292.52     6486.30   4099.80 o 
 -18   6  11     1599.04     3315.14   3444.38 o 
 -16   6  11    23543.32    30690.47   5503.61 o 
 -14   6  11     1057.69     3057.72   2011.30 o 
 -12   6  11    34374.91    41487.70   3925.94 o 
 -10   6  11    26731.12    29131.71   2790.62 o 
  -8   6  11    68161.26    66718.82   3310.13 o 
  -6   6  11     4596.96     4858.47   1361.86 o 
  -4   6  11     2117.05     2539.76   1116.06 o 
  -2   6  11   116637.03   126185.45   4309.27 o 
   0   6  11    31577.48    32086.86   2066.30 o 
   2   6  11     6995.85     8151.22   1478.21 o 
   4   6  11     9931.89     9364.35   1755.02 o 
   6   6  11    22465.70    23445.69   2602.54 o 
   8   6  11    25714.59    26807.27   2879.77 o 
  10   6  11    16291.31    21762.08   3564.99 o 
  12   6  11      495.15     1889.58   2394.84 o 
  14   6  11      396.15     2891.57   2699.30 o 
  16   6  11     8481.90     8439.09   3689.35 o 
 -19   7  11    10902.43    16110.85   5105.45 o 
 -17   7  11      465.82     -220.79   3214.79 o 
 -15   7  11     1763.81      932.90   2819.43 o 
 -13   7  11      346.23     1397.23   2258.96 o 
 -11   7  11    10041.30    10575.06   2940.02 o 
  -9   7  11    88281.73    91230.57   4587.23 o 
  -7   7  11    83209.54    78927.42   4137.66 o 
  -5   7  11    81386.93    78222.75   3858.86 o 
  -3   7  11      204.16      643.13    994.32 o 
  -1   7  11      809.90       77.05    937.91 o 
   1   7  11    24248.91    30100.02   2291.82 o 
   3   7  11    82232.18    78092.25   3439.28 o 
   5   7  11    20890.04    25440.91   2620.30 o 
   7   7  11    35140.57    30921.72   3429.75 o 
   9   7  11    24002.42    24820.71   5116.58 o 
  11   7  11    11608.87    14361.16   3191.18 o 
  13   7  11    22584.47    23151.90   6566.97 o 
  15   7  11      220.47     -381.68   2501.26 o 
 -20   8  11       54.56    -2944.00   2944.00 o 
 -18   8  11     6015.88     8342.79   4204.28 o 
 -16   8  11     1825.80      938.14   3099.19 o 
 -14   8  11     1945.60     2454.41   2448.84 o 
 -12   8  11     8600.75     6766.16   2798.35 o 
 -10   8  11     1697.95     2026.75   1869.67 o 
  -8   8  11    19361.29    24248.97   3110.60 o 
  -6   8  11    39325.94    44511.76   3710.60 o 
  -4   8  11     3664.20     2178.47   1619.35 o 
  -2   8  11     4571.09     6033.49   1754.17 o 
   0   8  11    74019.93    74007.33   3773.96 o 
   2   8  11    85082.80    84109.38   4144.52 o 
   4   8  11   166414.33   164333.03   7697.96 o 
   6   8  11    25374.80    27650.30   3236.08 o 
   8   8  11    28536.51    30766.20   3623.66 o 
  10   8  11    10850.30     8901.62   3230.10 o 
  12   8  11     8867.70    11329.10   3168.29 o 
  14   8  11     2476.63     2929.65   2845.69 o 
  16   8  11     4787.04     3023.49   3082.29 o 
 -19   9  11      328.08     1866.96   3314.37 o 
 -17   9  11    10003.14    13811.62   4154.49 o 
 -15   9  11     1331.46     1368.00   2977.49 o 
 -13   9  11      695.88    -1097.97   2242.27 o 
 -11   9  11    28722.74    31989.28   4375.85 o 
  -9   9  11     4400.08     3796.09   2074.89 o 
  -7   9  11      132.98     1394.51   1796.13 o 
  -5   9  11     8713.13     8722.91   2316.94 o 
  -3   9  11   188982.16   195715.78   6726.20 o 
  -1   9  11   110569.27   112256.03   5255.88 o 
   1   9  11     2387.94     2865.91   2182.49 o 
   3   9  11    15190.47    13802.93   3500.95 o 
   5   9  11       15.23       70.44   1646.22 o 
   7   9  11    17115.21    24297.47   3342.28 o 
   9   9  11     6524.13     7216.79   2745.52 o 
  11   9  11     1529.01     1566.82   2242.46 o 
  13   9  11     4060.23     7938.12   4620.06 o 
  15   9  11    19427.12    28040.50   5652.28 o 
 -18  10  11     1222.84     4954.41   3482.77 o 
 -16  10  11    11717.18    11335.63   3774.26 o 
 -14  10  11     9515.12    10850.27   3224.43 o 
 -12  10  11      943.87      495.30   2287.95 o 
 -10  10  11      280.77      909.55   1970.30 o 
  -8  10  11    11113.93    12738.04   2754.66 o 
  -6  10  11    21449.38    27636.36   3958.13 o 
  -4  10  11     4788.77     4211.97   2007.01 o 
  -2  10  11    28028.96    27982.47   3900.71 o 
   0  10  11      271.07      671.34   2027.53 o 
   2  10  11    15233.42    14303.68   3197.28 o 
   4  10  11    29789.78    30439.50   4203.15 o 
   6  10  11     3961.31     4614.52   2521.33 o 
   8  10  11     8986.36    16812.50   4286.53 o 
  10  10  11     1132.34     1091.09   2288.29 o 
  12  10  11     9741.63    10820.60   3225.93 o 
  14  10  11        5.67     5248.90   3322.74 o 
 -17  11  11     3558.83     7298.45   3958.82 o 
 -15  11  11     1588.46     4199.91   2845.31 o 
 -13  11  11     4921.86     6508.18   2786.59 o 
 -11  11  11     4147.89     5930.36   2688.17 o 
  -9  11  11     1987.70     1553.64   2087.35 o 
  -7  11  11    23934.10    26238.88   3483.10 o 
  -5  11  11     6956.16     7922.60   2407.88 o 
  -3  11  11    15253.06    13617.89   3096.47 o 
  -1  11  11     1833.79     2276.78   2221.51 o 
   1  11  11     2277.88     2003.61   2210.44 o 
   3  11  11    11327.45     8746.77   2898.44 o 
   5  11  11     3436.20     4754.46   2720.71 o 
   7  11  11       11.27    -1169.88   2101.24 o 
   9  11  11     3366.48     3461.32   3063.48 o 
  11  11  11     2198.72     2199.71   3726.56 o 
  13  11  11     3048.29     6252.72   4340.40 o 
 -16  12  11     3045.43     5301.41   3687.10 o 
 -14  12  11    12222.19     6837.32   3114.68 o 
 -12  12  11       16.63    -1577.29   2045.69 o 
 -10  12  11     1444.61      897.48   2033.80 o 
  -8  12  11    18530.56    22457.57   3437.27 o 
  -6  12  11     9319.95    10889.54   3211.61 o 
  -4  12  11     1172.87     2433.93   2276.46 o 
  -2  12  11       92.61     -208.46   2102.42 o 
   0  12  11     7438.70     9175.43   2911.79 o 
   2  12  11    41296.43    36348.14   4701.57 o 
   4  12  11    96083.09   100704.28   6459.29 o 
   6  12  11    16431.47    13152.41   3440.77 o 
   8  12  11     1239.28     1590.72   3105.76 o 
  10  12  11     1044.23      794.26   3105.85 o 
  12  12  11      155.55     3591.28   3782.21 o 
 -15  13  11      156.39     3113.66   3009.21 o 
 -13  13  11      568.32     2528.75   2658.21 o 
 -11  13  11    16267.20    16649.50   3813.38 o 
  -9  13  11     9084.84    12276.08   2911.47 o 
  -7  13  11     2574.92     1726.38   2150.53 o 
  -5  13  11     3750.98     3929.02   2621.29 o 
  -3  13  11    14122.01    18574.08   3866.80 o 
  -1  13  11     5952.82     7432.86   2926.90 o 
   1  13  11     5959.69    11284.22   3178.15 o 
   3  13  11     1926.76      843.67   2383.68 o 
   5  13  11     4344.42     5335.46   2862.01 o 
   7  13  11     1533.78     4622.50   4241.90 o 
   9  13  11     1246.48     5278.43   4650.30 o 
  11  13  11     2008.33     5164.59   4936.72 o 
 -14  14  11       43.80     1392.68   2912.78 o 
 -12  14  11     3864.31     3680.06   3005.57 o 
 -10  14  11        8.88     4223.21   2916.61 o 
  -8  14  11     5024.15     4188.96   2573.04 o 
  -6  14  11      193.01       39.99   2156.85 o 
  -4  14  11    14276.34     9371.80   3109.49 o 
  -2  14  11       49.61     -609.57   2161.59 o 
   0  14  11     3412.01     2400.73   2553.28 o 
   2  14  11      794.14      275.17   2582.95 o 
   4  14  11     5694.71     2247.51   3400.75 o 
   6  14  11     4937.35     4562.02   3653.77 o 
   8  14  11       42.14    -3591.46   3591.46 o 
  10  14  11     1295.80    -1242.04   4429.97 o 
 -13  15  11     6329.21     7273.54   3600.76 o 
 -11  15  11      615.67     5834.20   3640.92 o 
  -9  15  11       19.39     1169.51   2837.77 o 
  -7  15  11      123.65     3789.83   2676.32 o 
  -5  15  11    16798.18    20821.11   4740.68 o 
  -3  15  11     1100.66     3235.47   2645.62 o 
  -1  15  11     5124.25     6330.49   3246.64 o 
   1  15  11     2186.73     3066.99   3099.71 o 
   3  15  11     1548.20     1866.56   3443.63 o 
   5  15  11     2637.13     2224.38   3515.41 o 
   7  15  11     7338.22     5026.98   4898.87 o 
   9  15  11       30.28     1500.19   4378.27 o 
 -10  16  11     7510.10     7267.10   4702.33 o 
  -8  16  11    11708.47    13020.69   5685.53 o 
  -6  16  11     3124.29     3237.76   3176.25 o 
  -4  16  11    15338.43    12147.21   3911.08 o 
  -2  16  11       50.11     1027.87   2579.87 o 
   0  16  11     4022.81     6043.58   3148.08 o 
   2  16  11     8728.05     7321.07   3340.70 o 
   4  16  11     1566.03     1241.77   3335.58 o 
   6  16  11      534.90     -903.64   4366.93 o 
  -9  17  11       30.26     1400.90   4260.46 o 
  -7  17  11       98.28     -588.86   3060.53 o 
  -5  17  11     2957.04     1542.64   3203.49 o 
  -3  17  11     4836.91     2553.76   3183.63 o 
  -1  17  11     9807.60    12007.48   3983.59 o 
   1  17  11     1552.38     1021.36   3087.07 o 
   3  17  11      305.54      -39.46   3007.14 o 
   5  17  11    12176.72    10463.90   4613.77 o 
  -4  18  11      384.58     4871.19   3703.64 o 
  -2  18  11     1376.08     2910.85   3329.38 o 
   0  18  11     2628.40     6082.33   3877.02 o 
 -22   0  12      673.48      978.43   4374.23 o 
 -20   0  12    12781.73    21087.12   9347.07 o 
 -18   0  12       76.16      622.91   3216.69 o 
 -16   0  12     6443.99     5428.98   3914.82 o 
 -14   0  12    81266.38    86353.92   8277.34 o 
 -12   0  12     1488.28     1901.42   2058.05 o 
 -10   0  12    60614.29    57290.81   4590.82 o 
  -8   0  12     3807.02      338.65   1599.35 o 
  -6   0  12    14572.67    22777.05   2956.27 o 
  -4   0  12     1330.31     -139.85   1202.05 o 
  -2   0  12    27162.62    32095.60   2631.68 o 
   0   0  12    85649.08    83805.95   3670.34 o 
   2   0  12      622.26     2258.75   1957.52 o 
   4   0  12   379232.63   364412.75   8865.56 o 
   6   0  12    77198.53    73614.52   4626.50 o 
   8   0  12    95021.66    91619.12   5507.98 o 
  10   0  12     6485.36     7324.78   2670.38 o 
  12   0  12    74944.75    74703.38   8586.68 o 
  14   0  12     3932.49     9784.98   4188.32 o 
  16   0  12     1094.62    -1503.65   3255.32 o 
  18   0  12    29649.17    23040.84   6504.93 o 
 -21   1  12     4525.41     7218.03   3192.92 o 
 -19   1  12     1188.37     2094.12   2599.51 o 
 -17   1  12     2509.61     2556.60   2460.18 o 
 -15   1  12      176.93       17.53   2077.91 o 
 -13   1  12     3015.37     2947.70   2166.94 o 
 -11   1  12    60423.25    67806.05   3554.58 o 
  -9   1  12     5282.46     8351.84   1695.10 o 
  -7   1  12   119464.26   114985.72   4970.89 o 
  -5   1  12      462.47     2766.21   1087.32 o 
  -3   1  12    26187.57    29941.41   1888.15 o 
  -1   1  12    58572.63    54955.09   2037.08 o 
   1   1  12    28672.27    24956.40   1739.03 o 
   3   1  12     2950.63     3506.73   1137.02 o 
   5   1  12    23654.90    26656.20   2348.06 o 
   7   1  12    39470.79    42158.91   3067.13 o 
   9   1  12     3065.71     2528.59   1512.69 o 
  11   1  12    27602.21    25099.57   3882.41 o 
  13   1  12     8389.44     7277.36   2783.01 o 
  15   1  12      183.32     -451.53   2134.60 o 
  17   1  12    11666.17     8283.00   3416.27 o 
 -20   2  12    21158.36    25963.59   4834.65 o 
 -18   2  12     1345.90     1658.38   2430.38 o 
 -16   2  12     2112.41      409.37   2205.17 o 
 -14   2  12      358.63     -437.90   1905.37 o 
 -12   2  12    47574.20    48329.39   3911.95 o 
 -10   2  12    32798.18    32445.62   2705.32 o 
  -8   2  12     1674.67     2382.18   1262.13 o 
  -6   2  12    27893.35    34547.86   2421.57 o 
  -4   2  12    37622.40    37516.42   2169.03 o 
  -2   2  12   149975.42   146172.89   4244.49 o 
   0   2  12     1621.21     2580.08   1158.33 o 
   2   2  12       10.92      743.89    963.25 o 
   4   2  12     8759.42     7404.71   1538.20 o 
   6   2  12    27048.38    30706.59   2644.67 o 
   8   2  12     3038.46     2280.23   1400.18 o 
  10   2  12     2761.71     1840.24   1659.17 o 
  12   2  12    17886.26    18274.43   3503.87 o 
  14   2  12      125.29     -439.43   2039.21 o 
  16   2  12     1148.34     1598.15   2810.84 o 
 -21   3  12      526.53      253.64   2767.82 o 
 -19   3  12      482.13     -131.62   2226.88 o 
 -17   3  12        4.90     1354.67   2128.03 o 
 -15   3  12    44610.00    50851.43   5307.45 o 
 -13   3  12    11913.81    16980.64   2762.23 o 
 -11   3  12   117937.88   122308.48   4381.53 o 
  -9   3  12    49953.02    61962.05   3582.66 o 
  -7   3  12    51633.18    48683.51   2840.05 o 
  -5   3  12   258960.36   243360.56   5233.94 o 
  -3   3  12       47.32      151.44    822.15 o 
  -1   3  12     2240.14     1617.98   1151.01 o 
   1   3  12    44856.63    43262.07   2896.49 o 
   3   3  12     9828.89    11174.76   1612.41 o 
   5   3  12    35824.26    40318.91   2988.59 o 
   7   3  12    96845.30    99572.39   4243.91 o 
   9   3  12    24268.92    26618.74   2819.37 o 
  11   3  12     6880.09     7508.75   2636.57 o 
  13   3  12     4058.34     5405.65   2682.35 o 
  15   3  12       24.45     1902.78   2700.42 o 
  17   3  12     6942.82     5810.98   3618.88 o 
 -20   4  12      245.30     3235.74   2811.53 o 
 -18   4  12     1987.92     1379.59   2279.42 o 
 -16   4  12     5419.83     4222.53   2475.67 o 
 -14   4  12     2609.23      499.95   2137.93 o 
 -12   4  12      873.47      123.20   1653.97 o 
 -10   4  12    19639.40    19855.22   2364.31 o 
  -8   4  12     7290.94     8054.06   1713.46 o 
  -6   4  12    67709.62    66677.65   2954.47 o 
  -4   4  12   107894.88   113756.09   3345.69 o 
  -2   4  12    43955.09    50988.68   2988.85 o 
   0   4  12    11292.74     9777.30   1777.76 o 
   2   4  12    22175.89    22301.68   1766.17 o 
   4   4  12    51810.55    56651.70   3024.31 o 
   6   4  12    37484.48    40657.67   3245.12 o 
   8   4  12     1411.38     2735.01   1579.55 o 
  10   4  12     1248.04      575.57   1672.11 o 
  12   4  12     1785.50     -120.61   2234.29 o 
  14   4  12        4.04    -1118.32   2295.56 o 
  16   4  12     3002.06     4137.76   3179.74 o 
 -21   5  12     2256.05     2370.82   3728.35 o 
 -19   5  12       27.40     1366.18   3033.96 o 
 -17   5  12    24578.56    34167.97   4963.39 o 
 -15   5  12     6522.71     3573.19   2503.57 o 
 -13   5  12    48325.29    44507.30   4122.29 o 
 -11   5  12     7745.65     9097.15   2017.46 o 
  -9   5  12     8691.72    10023.44   1909.40 o 
  -7   5  12    17484.90    19048.06   2174.79 o 
  -5   5  12    38152.84    41859.44   2547.94 o 
  -3   5  12   126638.55   134415.70   3500.04 o 
  -1   5  12      684.06     1269.85   1191.70 o 
   1   5  12   194169.47   196137.39   5484.15 o 
   3   5  12    19753.38    21197.63   2030.84 o 
   5   5  12      178.59     -500.51   1182.25 o 
   7   5  12      304.51     -130.53   1502.71 o 
   9   5  12    84782.77    85858.19   5713.76 o 
  11   5  12     2089.98     2013.78   1937.99 o 
  13   5  12    13946.09    20078.56   4535.86 o 
  15   5  12     7152.77     9513.94   3757.09 o 
  17   5  12     5949.65     4432.42   3584.78 o 
 -20   6  12    33372.94    31546.52   6357.62 o 
 -18   6  12    19862.65    19542.77   4947.30 o 
 -16   6  12      356.76      194.75   2782.34 o 
 -14   6  12     1591.36     1275.06   2334.14 o 
 -12   6  12     1357.77      771.09   1739.12 o 
 -10   6  12     4276.98     3105.85   1564.85 o 
  -8   6  12    61823.00    66456.46   3373.88 o 
  -6   6  12     2603.67     2517.44   1313.91 o 
  -4   6  12      180.09       25.77    994.16 o 
  -2   6  12    84904.11    84592.23   2895.79 o 
   0   6  12     1005.22     1425.77    969.21 o 
   2   6  12       32.48      750.33   1106.02 o 
   4   6  12    46177.83    50143.75   4256.71 o 
   6   6  12     1695.67      491.81   1598.98 o 
   8   6  12    49177.95    58484.60   5482.23 o 
  10   6  12    40509.36    42202.78   4787.11 o 
  12   6  12     3313.07     7242.67   3141.39 o 
  14   6  12    13438.22    15003.11   4064.22 o 
  16   6  12      108.39       47.04   2910.56 o 
 -19   7  12     3953.71     6930.76   4379.32 o 
 -17   7  12     4026.12      950.36   3170.38 o 
 -15   7  12     2557.35       92.94   2652.44 o 
 -13   7  12     7132.58     6768.27   2811.75 o 
 -11   7  12     9222.53     9005.32   2802.41 o 
  -9   7  12    62741.18    66024.72   4302.53 o 
  -7   7  12   116860.78   107609.86   4731.27 o 
  -5   7  12     2131.33     1989.85   1529.76 o 
  -3   7  12     6337.64     7449.37   2273.01 o 
  -1   7  12     4388.37     7326.82   1725.14 o 
   1   7  12        3.15      -79.59   1702.51 o 
   3   7  12    44102.28    43656.79   3631.12 o 
   5   7  12    89548.36    91526.61   4627.22 o 
   7   7  12     4619.68     3831.51   1949.99 o 
   9   7  12     3672.11     4551.56   2776.36 o 
  11   7  12    15199.50    12550.41   3130.47 o 
  13   7  12     1030.36      365.46   2492.03 o 
  15   7  12     5236.39     7823.78   3475.52 o 
 -18   8  12        6.92     -116.88   3399.68 o 
 -16   8  12       73.84      367.38   2982.16 o 
 -14   8  12    14766.21    19382.04   3851.31 o 
 -12   8  12       13.81     1166.79   2323.19 o 
 -10   8  12      143.01     -444.17   1771.45 o 
  -8   8  12    11129.54     9231.62   2390.81 o 
  -6   8  12    97888.17    92473.31   4571.26 o 
  -4   8  12    73636.60    79499.98   5441.30 o 
  -2   8  12    10929.27    10328.60   2645.74 o 
   0   8  12     9745.11     9274.07   2600.98 o 
   2   8  12      803.69      497.57   1462.22 o 
   4   8  12    29862.98    30166.58   3306.47 o 
   6   8  12    12221.83    12781.05   2560.20 o 
   8   8  12    12574.88    14112.21   3262.27 o 
  10   8  12    24113.71    24739.08   4021.40 o 
  12   8  12    18933.99    15362.56   4036.20 o 
  14   8  12     5367.73     5792.38   3343.66 o 
  16   8  12      895.08     -347.40   3049.53 o 
 -19   9  12     2021.48      360.70   3538.95 o 
 -17   9  12     4225.99     4039.63   3679.18 o 
 -15   9  12     1895.56     -443.67   2783.50 o 
 -13   9  12     1228.24     -550.02   2249.08 o 
 -11   9  12     7546.74     9445.97   3052.55 o 
  -9   9  12     4045.34     3221.92   2050.99 o 
  -7   9  12    31783.27    35159.17   3724.15 o 
  -5   9  12     1637.36      256.69   2030.03 o 
  -3   9  12    49744.66    48229.96   4734.23 o 
  -1   9  12      314.58     -187.12   1917.15 o 
   1   9  12    58427.98    62511.26   6381.37 o 
   3   9  12    39013.74    44883.54   4750.47 o 
   5   9  12     7813.87     9255.42   2419.70 o 
   7   9  12     8071.93    10331.36   2551.70 o 
   9   9  12    39493.21    38287.48   4883.07 o 
  11   9  12        4.92     1861.68   2240.06 o 
  13   9  12     1159.97     4807.85   3824.13 o 
  15   9  12      578.64      601.98   3759.36 o 
 -18  10  12     8169.01    10610.34   4313.62 o 
 -16  10  12       16.04      221.08   3131.19 o 
 -14  10  12     2137.16     4986.93   2866.53 o 
 -12  10  12    11228.55    11867.43   3462.28 o 
 -10  10  12    23044.93    28269.14   3732.51 o 
  -8  10  12    19300.29    16975.08   3030.95 o 
  -6  10  12    10357.12     7776.95   2309.38 o 
  -4  10  12     2500.87     3298.34   2316.76 o 
  -2  10  12    11316.34    10628.84   2902.45 o 
   0  10  12    12497.04     8936.41   2719.55 o 
   2  10  12     2218.64     3093.47   2294.68 o 
   4  10  12      809.11      -73.11   2135.21 o 
   6  10  12    30168.11    32763.29   4928.93 o 
   8  10  12     7450.39    11582.37   3811.58 o 
  10  10  12     1888.55     2249.11   3175.54 o 
  12  10  12     3257.51     6232.88   2761.23 o 
  14  10  12    16757.62    13546.00   4301.07 o 
 -17  11  12      972.52     5038.11   3534.60 o 
 -15  11  12    21949.38    21659.29   4342.24 o 
 -13  11  12     7648.21     5204.12   2927.41 o 
 -11  11  12      574.25     2511.36   2463.50 o 
  -9  11  12    12014.67    12789.32   2904.26 o 
  -7  11  12     2764.73     4264.62   2205.95 o 
  -5  11  12    31972.33    31835.22   4461.04 o 
  -3  11  12     1133.95     1641.33   2227.50 o 
  -1  11  12     1107.34      914.82   2038.57 o 
   1  11  12     5338.35     7950.67   2769.28 o 
   3  11  12    76036.91    80243.11   6273.80 o 
   5  11  12    43317.65    41984.20   5075.54 o 
   7  11  12        0.29    -1598.14   2236.51 o 
   9  11  12     4776.31     2918.19   3159.02 o 
  11  11  12      788.96     -326.53   3509.99 o 
  13  11  12      512.81     4649.75   4107.09 o 
 -16  12  12     1557.99     2336.73   3167.45 o 
 -14  12  12     2244.48     1699.88   2570.18 o 
 -12  12  12     6460.43     4075.70   2837.92 o 
 -10  12  12    18692.67    20867.49   4067.55 o 
  -8  12  12       36.29     2236.51   2411.66 o 
  -6  12  12     5641.04     6765.59   2867.62 o 
  -4  12  12    22216.02    20461.80   3782.28 o 
  -2  12  12    44249.07    41980.27   4995.04 o 
   0  12  12     4635.27     3119.44   2528.84 o 
   2  12  12    37985.32    37287.75   4854.42 o 
   4  12  12      946.64      957.38   2377.98 o 
   6  12  12      719.06     1483.71   2558.33 o 
   8  12  12     4574.64     7140.34   3710.50 o 
  10  12  12        6.59      573.60   3063.26 o 
  12  12  12      796.05     5766.81   3533.03 o 
 -15  13  12      302.64     2268.96   2967.38 o 
 -13  13  12      976.48     2006.75   2927.40 o 
 -11  13  12      446.07     4296.33   3225.60 o 
  -9  13  12    30791.54    30285.15   4648.74 o 
  -7  13  12    63425.20    59715.44   6055.78 o 
  -5  13  12       92.26    -1010.75   2213.37 o 
  -3  13  12     4755.40     3960.73   2630.66 o 
  -1  13  12     8668.41    12625.03   3338.34 o 
   1  13  12    13490.17    15234.83   3608.79 o 
   3  13  12     5129.41     6553.14   3064.55 o 
   5  13  12    10074.30     7393.09   3123.54 o 
   7  13  12       94.50     -768.02   2943.59 o 
   9  13  12     4789.98     3299.11   4572.60 o 
  11  13  12     5052.63     4902.13   4884.91 o 
 -14  14  12    10184.26    17084.21   4999.79 o 
 -12  14  12      577.53     2753.06   3191.01 o 
 -10  14  12    18693.99    14879.38   4426.36 o 
  -8  14  12     5658.12     9536.61   3172.70 o 
  -6  14  12     7679.16     8806.84   3289.28 o 
  -4  14  12    18978.33    21114.24   4078.19 o 
  -2  14  12     4748.85     5921.86   2827.55 o 
   0  14  12     9665.24    12388.26   3500.96 o 
   2  14  12     5175.74     2358.94   2936.02 o 
   4  14  12    16007.42    15757.27   4621.85 o 
   6  14  12     4092.60     1871.60   3236.62 o 
   8  14  12     2046.15     9378.07   5256.46 o 
  10  14  12      137.52     2410.30   4722.30 o 
 -13  15  12       14.51      593.18   3289.82 o 
 -11  15  12      459.55      406.39   2999.54 o 
  -9  15  12     4915.64     5442.38   3297.97 o 
  -7  15  12     2728.74     3852.22   2662.34 o 
  -5  15  12    10054.04     6901.19   3022.94 o 
  -3  15  12     2152.02     2646.12   3067.66 o 
  -1  15  12     4239.24     3138.09   3103.92 o 
   1  15  12     1500.10       82.04   2841.64 o 
   3  15  12     2762.25     1090.83   3333.59 o 
   5  15  12     1329.75    -1144.25   3231.43 o 
   7  15  12       11.13    -2299.82   4128.11 o 
   9  15  12     1318.12     1167.72   4437.10 o 
 -10  16  12     1153.85     1816.28   4136.94 o 
  -8  16  12      525.42     2747.38   3069.04 o 
  -6  16  12    18649.82    17805.76   4616.30 o 
  -4  16  12    14402.63    20484.06   6545.43 o 
  -2  16  12      206.20     2577.48   2801.56 o 
   0  16  12      753.80     -184.98   2622.20 o 
   2  16  12     8375.46     7572.08   3868.76 o 
   4  16  12     4528.32      -13.31   3571.70 o 
   6  16  12    11520.79    16452.42   6750.91 o 
  -7  17  12       75.98     2386.51   3328.50 o 
  -5  17  12        1.15      581.94   2699.35 o 
  -3  17  12     1861.23     3386.01   3160.61 o 
  -1  17  12     1274.03      544.95   2988.85 o 
   1  17  12     3028.97     4722.86   3635.37 o 
   3  17  12    12685.86    14861.68   4831.53 o 
  -2  18  12       57.76     5169.75   3900.79 o 
 -21   1  13      184.52     1384.37   2850.41 o 
 -19   1  13      515.56      769.92   2338.13 o 
 -17   1  13     1234.57     1171.08   2272.77 o 
 -15   1  13    26064.48    28933.47   4237.55 o 
 -13   1  13    20385.18    24323.98   3145.91 o 
 -11   1  13     2081.20     1403.87   1474.80 o 
  -9   1  13    27956.48    37779.81   2880.91 o 
  -7   1  13    22477.44    27234.21   2374.06 o 
  -5   1  13    79582.84    79978.77   3000.47 o 
  -3   1  13    49472.15    56059.82   2357.79 o 
  -1   1  13       45.28      865.34    749.59 o 
   1   1  13    50059.88    47769.37   2249.29 o 
   3   1  13    14577.54    17605.49   2004.25 o 
   5   1  13     5392.60     8057.25   1655.83 o 
   7   1  13     7139.89     8218.23   1864.71 o 
   9   1  13    62835.07    61128.00   3762.95 o 
  11   1  13     3731.95     3733.73   2387.49 o 
  13   1  13      309.13      -97.11   1930.11 o 
  15   1  13     7239.79     7862.87   3522.49 o 
  17   1  13     3823.58     1522.87   3255.90 o 
 -20   2  13       48.48     1311.06   2722.77 o 
 -18   2  13    14613.74    17796.44   3868.45 o 
 -16   2  13      174.74    -1859.64   2012.84 o 
 -14   2  13    13501.91    17603.15   3455.69 o 
 -12   2  13    22963.66    20458.85   2549.46 o 
 -10   2  13      260.75      378.31   1293.35 o 
  -8   2  13   160327.86   162951.53   4629.28 o 
  -6   2  13      567.23      383.33   1097.10 o 
  -4   2  13     8191.80     7932.14   1370.40 o 
  -2   2  13    45443.59    48143.30   2838.88 o 
   0   2  13    15340.00    22991.62   2340.86 o 
   2   2  13        0.97        6.40    886.73 o 
   4   2  13      874.86       89.61   1076.72 o 
   6   2  13   345481.69   328110.25   8132.26 o 
   8   2  13    76388.73    77441.31   3971.94 o 
  10   2  13    17589.38    24209.47   3236.14 o 
  12   2  13     2225.79     2101.15   2128.34 o 
  14   2  13     3623.12     5259.06   3017.25 o 
  16   2  13      388.52     1187.72   2896.52 o 
 -21   3  13     2103.43     3530.09   3019.09 o 
 -19   3  13       99.79     -332.69   2219.69 o 
 -17   3  13     7669.93     9975.74   3193.94 o 
 -15   3  13    11367.27    12688.48   3247.25 o 
 -13   3  13    15181.54    13642.35   2717.72 o 
 -11   3  13     3929.36     4026.00   1670.43 o 
  -9   3  13     8937.61     6931.86   1750.23 o 
  -7   3  13    64909.28    60341.12   3037.90 o 
  -5   3  13    12915.38    10809.16   1615.30 o 
  -3   3  13    21508.57    21901.27   1660.09 o 
  -1   3  13      286.90      529.01   1095.02 o 
   1   3  13       61.28    -1020.83   1020.83 o 
   3   3  13     8645.26     8165.86   1479.65 o 
   5   3  13    80425.38    80353.49   3498.05 o 
   7   3  13    13764.68    12099.45   2045.88 o 
   9   3  13    11113.25    11228.23   2154.02 o 
  11   3  13     4906.82     7115.07   2950.71 o 
  13   3  13     2009.63     1498.67   2440.39 o 
  15   3  13     2837.75     -146.54   2451.65 o 
  17   3  13       10.65    -2567.33   2567.33 o 
 -20   4  13     4764.12     8450.99   3515.54 o 
 -18   4  13    21986.58    21658.54   4301.65 o 
 -16   4  13       13.90    -1896.19   1896.19 o 
 -14   4  13    72276.45    75089.55   7193.32 o 
 -12   4  13     8889.23     7965.98   2184.59 o 
 -10   4  13    12187.50    12464.85   2189.06 o 
  -8   4  13        8.87    -1171.69   1171.69 o 
  -6   4  13   206280.14   207531.30   4952.51 o 
  -4   4  13     7272.32     5614.12   1325.69 o 
  -2   4  13   319552.38   311820.28   6632.45 o 
   0   4  13     3646.13     3683.54   1407.76 o 
   2   4  13     6623.29     5669.76   1225.66 o 
   4   4  13     6440.52    10333.03   1757.14 o 
   6   4  13   106856.82   108646.84   4801.13 o 
   8   4  13     3820.69     3238.01   1778.12 o 
  10   4  13     7380.57     6208.66   2452.52 o 
  12   4  13    36343.67    45135.46   6149.35 o 
  14   4  13        2.11     1032.27   2471.07 o 
  16   4  13    12064.58    12412.08   4234.96 o 
 -21   5  13     1630.66     4955.56   3760.82 o 
 -19   5  13     5002.41     7475.21   4150.12 o 
 -17   5  13     3518.41     3789.32   3200.53 o 
 -15   5  13     4019.64     3275.26   2380.49 o 
 -13   5  13     2739.75     3831.50   1973.65 o 
 -11   5  13    21686.98    20187.78   2575.84 o 
  -9   5  13     7150.63     9038.06   1919.38 o 
  -7   5  13   188600.59   179512.64   5280.17 o 
  -5   5  13   194257.30   194318.17   4989.84 o 
  -3   5  13   174804.69   169149.33   3880.14 o 
  -1   5  13   126547.60   127454.16   4488.83 o 
   1   5  13     8746.14    12548.28   2121.45 o 
   3   5  13      398.35       48.84   1346.72 o 
   5   5  13     1321.23     3019.02   1678.03 o 
   7   5  13     3347.87     5374.66   2025.55 o 
   9   5  13    34056.93    30537.63   4091.78 o 
  11   5  13    31069.14    34198.15   4480.50 o 
  13   5  13     2793.71      495.11   2504.66 o 
  15   5  13     3945.78     8644.23   3486.53 o 
 -20   6  13      836.98     -125.38   3372.75 o 
 -18   6  13    18417.79    17462.02   4869.22 o 
 -16   6  13    16352.15    18948.27   4588.35 o 
 -14   6  13     3929.07     5997.33   2708.41 o 
 -12   6  13        8.10      979.20   2173.49 o 
 -10   6  13    13977.53    12558.05   2208.77 o 
  -8   6  13   148486.23   147771.84   4657.19 o 
  -6   6  13      595.81     2450.47   1309.42 o 
  -4   6  13    24037.21    25664.26   2196.54 o 
  -2   6  13    93036.77    89012.41   3035.46 o 
   0   6  13    88851.12    92427.20   4436.46 o 
   2   6  13    73204.99    76054.83   4024.13 o 
   4   6  13    18002.04    18002.29   2656.85 o 
   6   6  13      285.86     1170.99   1837.43 o 
   8   6  13      237.01     1734.06   2003.01 o 
  10   6  13     7413.27     5889.00   2423.19 o 
  12   6  13     1665.97     1769.73   2539.32 o 
  14   6  13      455.93     2482.24   2801.95 o 
  16   6  13    10583.74    16320.90   4755.92 o 
 -19   7  13     3103.75     7472.89   4301.36 o 
 -17   7  13      145.84    -1201.02   3028.49 o 
 -15   7  13     5181.64     7992.32   3585.59 o 
 -13   7  13    45506.63    47686.86   5178.82 o 
 -11   7  13    22717.22    18343.36   3484.02 o 
  -9   7  13    36510.96    37591.70   3675.77 o 
  -7   7  13     1100.51     2679.24   1828.26 o 
  -5   7  13    47966.96    48321.07   3569.84 o 
  -3   7  13      692.31      359.71   1262.45 o 
  -1   7  13    13871.20    14010.00   2246.61 o 
   1   7  13    44179.71    47616.86   3530.74 o 
   3   7  13     8145.98     8044.40   2144.43 o 
   5   7  13     1790.34      661.08   1665.07 o 
   7   7  13    10445.57    10085.19   2508.67 o 
   9   7  13   104607.21    91914.95   7204.57 o 
  11   7  13    17656.75    22610.06   4438.70 o 
  13   7  13    13727.25    12215.89   3846.51 o 
  15   7  13      836.50      120.06   2727.03 o 
 -18   8  13    19194.42    18074.46   5274.26 o 
 -16   8  13      104.93     -552.19   2901.11 o 
 -14   8  13     9284.48     8559.71   3014.01 o 
 -12   8  13    12173.39    10404.02   3121.41 o 
 -10   8  13     9176.17    12019.71   2683.92 o 
  -8   8  13     8376.60     6714.75   2236.02 o 
  -6   8  13     7200.57     7001.29   2162.64 o 
  -4   8  13    21635.32    23922.68   3598.53 o 
  -2   8  13    26437.02    26911.76   3732.39 o 
   0   8  13      321.59     1793.00   1969.09 o 
   2   8  13    42872.60    47775.09   3717.64 o 
   4   8  13    55825.75    53919.83   4512.89 o 
   6   8  13     5801.39     6330.99   2268.11 o 
   8   8  13     1054.50      618.46   2136.33 o 
  10   8  13     3238.25     5041.19   2547.31 o 
  12   8  13      844.54     3690.10   3393.45 o 
  14   8  13      471.52      416.14   2489.65 o 
 -19   9  13     2341.65     4463.77   4038.34 o 
 -17   9  13     6120.62     6780.07   4108.95 o 
 -15   9  13      559.41     2157.71   2682.41 o 
 -13   9  13        1.11     -541.79   2263.71 o 
 -11   9  13     1896.90     4475.39   2633.62 o 
  -9   9  13      375.77     -541.28   1805.87 o 
  -7   9  13     2769.82     3690.77   2004.46 o 
  -5   9  13    18284.04    15174.82   3268.26 o 
  -3   9  13      346.41     -537.24   1845.58 o 
  -1   9  13    32970.82    34594.98   4225.66 o 
   1   9  13    30876.19    28594.80   4033.22 o 
   3   9  13      770.04     1270.53   2130.97 o 
   5   9  13    18216.73    19328.58   3678.52 o 
   7   9  13    37955.72    43755.63   4323.91 o 
   9   9  13     9773.51    11969.35   3247.83 o 
  11   9  13     9449.91     8022.90   2922.77 o 
  13   9  13      146.14     2676.55   2906.21 o 
 -18  10  13     2332.89     2615.30   3653.18 o 
 -16  10  13       40.01     2177.07   3502.13 o 
 -14  10  13     5035.58     5184.29   3035.19 o 
 -12  10  13     2488.65     3194.78   2608.12 o 
 -10  10  13        1.89      249.59   1925.83 o 
  -8  10  13     9534.12     8842.11   2532.01 o 
  -6  10  13     3482.64     2838.70   2443.77 o 
  -4  10  13     6585.29     7899.53   2733.50 o 
  -2  10  13    21110.85    23769.12   3868.09 o 
   0  10  13      736.18     -980.55   1961.25 o 
   2  10  13     9991.95     6284.15   2722.00 o 
   4  10  13    13402.88    13667.17   3301.59 o 
   6  10  13    13194.99     9977.32   3095.83 o 
   8  10  13      223.17      394.85   2675.84 o 
  10  10  13       80.91       23.82   2938.27 o 
  12  10  13     3725.97     7305.85   3558.64 o 
  14  10  13     2089.86     3107.33   4251.29 o 
 -17  11  13      447.61     -303.91   3397.64 o 
 -15  11  13     2389.20     3106.95   2938.23 o 
 -13  11  13      370.29     -871.62   2499.90 o 
 -11  11  13     1227.70     1734.23   2478.96 o 
  -9  11  13      197.80     1081.23   2330.31 o 
  -7  11  13     1251.67     1733.77   2494.15 o 
  -5  11  13       54.94      585.97   2229.67 o 
  -3  11  13     6583.76     6364.35   2708.75 o 
  -1  11  13    67577.97    64772.33   5884.53 o 
   1  11  13      381.29     -592.59   2007.38 o 
   3  11  13    31663.72    28076.20   4346.03 o 
   5  11  13      489.13     1801.01   2407.84 o 
   7  11  13     4924.06     4393.86   2732.09 o 
   9  11  13     4973.39     4105.03   3325.69 o 
  11  11  13     6870.09     6493.10   4738.11 o 
  13  11  13     8017.64    12283.18   5614.66 o 
 -16  12  13      998.10     6291.68   3700.70 o 
 -14  12  13      199.30    -1722.55   3253.95 o 
 -12  12  13    16170.31    17005.14   4820.39 o 
 -10  12  13      282.71    -1018.10   2658.04 o 
  -8  12  13    69449.13    67783.02   6203.02 o 
  -6  12  13     3379.56     -831.26   2262.79 o 
  -4  12  13     1651.64     1953.95   2400.56 o 
  -2  12  13      652.26       68.92   2170.93 o 
   0  12  13     1314.33     1644.98   2329.24 o 
   2  12  13     4653.38     6243.60   2921.71 o 
   4  12  13    11875.10    10681.06   3307.48 o 
   6  12  13    17643.47    21554.12   4184.90 o 
   8  12  13     1531.50      914.47   3207.17 o 
  10  12  13     2126.16     3266.11   3736.26 o 
  12  12  13      841.88     4260.88   3580.31 o 
 -15  13  13      532.08     1883.35   3343.68 o 
 -13  13  13     1246.45     2932.58   3205.58 o 
 -11  13  13    29577.99    22910.97   5344.44 o 
  -9  13  13    19243.19    20718.47   4195.23 o 
  -7  13  13      829.96     3648.93   2695.27 o 
  -5  13  13     2679.34      208.27   2326.81 o 
  -3  13  13     3803.42     3235.49   2670.48 o 
  -1  13  13      712.83     1333.62   2382.92 o 
   1  13  13    33714.44    38147.34   5084.97 o 
   3  13  13     8267.20     5984.39   3032.51 o 
   5  13  13     3202.82     3108.93   2763.64 o 
   7  13  13     5110.23     5838.76   3793.41 o 
   9  13  13     5583.44     3932.25   8352.47 o 
  11  13  13        6.67    -1126.57   3939.89 o 
 -14  14  13       41.30     -502.35   3072.03 o 
 -12  14  13      100.65     1882.10   2977.15 o 
 -10  14  13      205.84      724.50   2944.13 o 
  -8  14  13    15825.85    18096.99   4159.05 o 
  -6  14  13     3117.51     2851.94   2834.56 o 
  -4  14  13      682.00     2697.85   2628.90 o 
  -2  14  13      175.38     1022.28   2597.56 o 
   0  14  13    12443.92    14650.30   3670.83 o 
   2  14  13    16014.95    16432.96   3840.71 o 
   4  14  13     1255.36     1794.39   3240.46 o 
   6  14  13      691.18     1753.96   3374.54 o 
   8  14  13     1219.76     2822.88   4575.12 o 
  10  14  13     1037.66     1835.44   4618.27 o 
 -11  15  13       69.01     1147.75   3224.29 o 
  -9  15  13        7.07      407.49   2670.88 o 
  -7  15  13     4082.40     6554.65   3158.96 o 
  -5  15  13    32261.10    36414.39   5271.43 o 
  -3  15  13    22975.56    23872.57   5286.56 o 
  -1  15  13    10699.43    10373.68   3989.77 o 
   1  15  13     4652.76     3688.91   3170.17 o 
   3  15  13     1431.26     2615.69   3548.58 o 
   5  15  13      640.73     4013.21   3803.15 o 
   7  15  13     6473.42     7212.67   5422.53 o 
 -10  16  13     6971.58     4937.48   4529.51 o 
  -8  16  13    10965.04     9964.05   4166.98 o 
  -6  16  13     1463.88     4433.42   3257.08 o 
  -4  16  13     2513.61     4413.25   3394.34 o 
  -2  16  13      430.07     5520.62   3485.38 o 
   0  16  13      413.26     3036.60   3244.48 o 
   2  16  13     1707.86     2801.98   3327.94 o 
   4  16  13      401.56     2863.92   3612.66 o 
   6  16  13     2969.86     5332.89   5230.96 o 
  -7  17  13       19.80     1877.36   3452.34 o 
  -5  17  13      164.53      594.64   2965.53 o 
  -3  17  13     2569.25     6975.51   3600.18 o 
  -1  17  13     1612.76     2629.55   3365.63 o 
   1  17  13     1328.12     2762.59   3628.19 o 
   3  17  13       48.40     -546.06   3179.09 o 
 -20   0  14     4290.54     3888.67   4083.07 o 
 -18   0  14      817.48    -1636.54   2868.85 o 
 -16   0  14    27272.44    27437.55   6183.14 o 
 -14   0  14    46801.52    51964.80   7489.11 o 
 -12   0  14    14583.98    11056.21   2940.54 o 
 -10   0  14    38050.40    34062.44   4161.85 o 
  -8   0  14    12514.97    10709.49   2609.92 o 
  -6   0  14    94283.96   102375.69   5061.45 o 
  -4   0  14    93657.00    91740.66   4820.24 o 
  -2   0  14     3022.92     3053.94   1467.43 o 
   0   0  14    14095.65    15716.67   2269.70 o 
   2   0  14    39762.62    52578.47   5688.38 o 
   4   0  14    96861.72    93528.89   5760.56 o 
   6   0  14     9178.95     7059.01   2421.27 o 
   8   0  14      449.00     1446.95   2056.80 o 
  10   0  14      917.32      940.13   2867.38 o 
  12   0  14     9474.51     9188.86   4108.22 o 
  14   0  14    14629.93    14737.14   7635.94 o 
  16   0  14      929.68     1411.69   5539.80 o 
 -21   1  14      212.66    -2079.47   2394.11 o 
 -19   1  14      200.49    -1203.96   2300.49 o 
 -17   1  14     3934.49     6584.55   2755.48 o 
 -15   1  14      620.58     3830.35   2492.39 o 
 -13   1  14      156.78     2282.31   2217.19 o 
 -11   1  14      321.54     -370.04   1356.52 o 
  -9   1  14   160830.20   159889.77   5433.97 o 
  -7   1  14    26877.67    25496.05   2392.09 o 
  -5   1  14    24405.41    24911.53   2169.14 o 
  -3   1  14      690.44     1695.87    944.75 o 
  -1   1  14     2386.83     2617.61    966.59 o 
   1   1  14       49.69       36.39    833.63 o 
   3   1  14    18974.47    18996.96   1994.30 o 
   5   1  14    25058.25    29759.21   2609.42 o 
   7   1  14    57360.76    63339.39   3744.29 o 
   9   1  14    15597.58    20187.27   2656.41 o 
  11   1  14    12939.42    15660.34   3345.22 o 
  13   1  14       70.59     1401.83   2524.90 o 
  15   1  14      674.36     -508.43   2655.25 o 
  17   1  14     4460.70     5353.02   4290.23 o 
 -20   2  14      316.31     3501.50   2591.83 o 
 -18   2  14     2323.13     4428.70   2799.10 o 
 -16   2  14     3180.55     5807.76   2679.85 o 
 -14   2  14     3052.72     1051.29   2216.12 o 
 -12   2  14    18724.67    17595.13   2485.88 o 
 -10   2  14     3642.83     4547.92   1707.30 o 
  -8   2  14      710.92      128.47   1225.68 o 
  -6   2  14     8951.17    13464.17   1848.84 o 
  -4   2  14   123707.96   116537.76   3434.76 o 
  -2   2  14    50641.27    48735.44   3434.05 o 
   0   2  14    33310.08    36398.15   3359.62 o 
   2   2  14       20.20      996.37   1160.21 o 
   4   2  14    49312.12    57717.20   3063.06 o 
   6   2  14    40731.97    46102.20   3212.08 o 
   8   2  14     1057.96     1017.57   1448.30 o 
  10   2  14     4095.26     2922.82   2170.12 o 
  12   2  14      860.69     2784.50   2581.75 o 
  14   2  14      222.09      564.90   2457.96 o 
  16   2  14      877.35      549.79   2962.79 o 
 -21   3  14    14730.56    20356.42   4668.46 o 
 -19   3  14     4541.71     6171.51   3134.90 o 
 -17   3  14      703.72     3612.07   2534.23 o 
 -15   3  14    48137.57    50491.14   5380.77 o 
 -13   3  14     9608.59    12778.31   2665.40 o 
 -11   3  14    35395.21    39990.52   3250.52 o 
  -9   3  14    16092.31    15171.24   2216.47 o 
  -7   3  14    95714.22   100698.42   3699.95 o 
  -5   3  14   220446.88   221953.02   4915.29 o 
  -3   3  14    77777.16    74568.04   3367.86 o 
  -1   3  14   108467.84   106603.70   5494.88 o 
   1   3  14    66229.08    67680.93   3600.47 o 
   3   3  14   348374.25   348733.84  10218.83 o 
   5   3  14     9208.16    11011.77   2233.66 o 
   7   3  14    93799.60    91190.84   4533.19 o 
   9   3  14    26609.08    31835.20   3486.41 o 
  11   3  14       24.50      276.09   2218.63 o 
  13   3  14     6517.90     5954.80   3154.02 o 
  15   3  14     8660.22     7706.51   3526.87 o 
 -20   4  14       45.65     -568.88   2962.63 o 
 -18   4  14     3684.47     7072.31   3102.47 o 
 -16   4  14     9306.91     8193.72   3010.04 o 
 -14   4  14     8998.78     7656.86   2809.42 o 
 -12   4  14      130.98     -416.57   1629.34 o 
 -10   4  14    24781.08    23287.30   2673.34 o 
  -8   4  14    25027.05    24038.68   2726.01 o 
  -6   4  14   247255.41   247366.16   5454.01 o 
  -4   4  14   227167.84   230118.42   4716.49 o 
  -2   4  14    66925.17    70730.87   3559.83 o 
   0   4  14     6008.95     4303.78   1506.13 o 
   2   4  14     2086.02     2812.60   1444.27 o 
   4   4  14    40676.50    41141.31   3561.20 o 
   6   4  14    11693.80    11811.39   2383.83 o 
   8   4  14     2028.42     4084.81   1841.60 o 
  10   4  14     4539.84     6405.74   2391.03 o 
  12   4  14    36763.77    33700.29   5438.70 o 
  14   4  14     7268.81     7223.79   3391.94 o 
  16   4  14      730.94      254.36   3009.09 o 
 -19   5  14      789.16     -610.74   3071.03 o 
 -17   5  14    23675.32    25962.65   5335.30 o 
 -15   5  14    21278.55    19808.18   3762.40 o 
 -13   5  14     5742.27     7370.26   2352.43 o 
 -11   5  14    31237.49    33929.07   3129.08 o 
  -9   5  14     4588.25     4471.48   1710.59 o 
  -7   5  14    26226.54    27044.48   2587.71 o 
  -5   5  14    49513.44    52117.61   3362.28 o 
  -3   5  14   200980.80   206121.47   5756.18 o 
  -1   5  14    13859.49    15448.88   2272.32 o 
   1   5  14    37160.63    44275.62   3467.62 o 
   3   5  14    95183.39    99000.66   5804.04 o 
   5   5  14     4034.30     3231.22   1809.21 o 
   7   5  14     3233.48     1321.51   1767.52 o 
   9   5  14    27958.51    24605.36   3772.48 o 
  11   5  14    17154.25    24552.28   3971.57 o 
  13   5  14    13401.01    12942.64   3915.96 o 
  15   5  14    19213.37    26270.62   5960.14 o 
 -20   6  14     3004.83     3920.11   3709.91 o 
 -18   6  14        1.15     1412.93   3155.94 o 
 -16   6  14     1817.38     2520.19   2908.64 o 
 -14   6  14    11966.33     8664.46   2951.88 o 
 -12   6  14    10175.40    10703.15   2990.73 o 
 -10   6  14     5359.31     7980.52   2334.00 o 
  -8   6  14     3540.28      927.08   1382.29 o 
  -6   6  14     9648.27    11341.42   1923.00 o 
  -4   6  14   103696.83   101902.94   4269.91 o 
  -2   6  14   323355.50   318197.53   7843.80 o 
   0   6  14    62092.56    65158.11   3804.92 o 
   2   6  14    21129.59    12318.05   2758.41 o 
   4   6  14     9231.65     5855.02   1941.27 o 
   6   6  14       13.32     1465.57   1694.70 o 
   8   6  14    15012.30    10835.39   3394.78 o 
  10   6  14    42349.47    41677.74   5572.61 o 
  12   6  14     5339.89     8439.76   3284.44 o 
  14   6  14     2140.53     4716.13   3104.69 o 
  16   6  14     1150.28     -759.78   2892.20 o 
 -19   7  14     1395.12     1828.25   3624.52 o 
 -17   7  14     2913.24     1400.50   3359.59 o 
 -15   7  14     1789.20     2139.50   2959.62 o 
 -13   7  14    22557.09    20920.43   3816.42 o 
 -11   7  14    26268.91    27812.18   3547.09 o 
  -9   7  14      859.37     -237.84   1751.92 o 
  -7   7  14    11515.15     7583.10   2228.95 o 
  -5   7  14      810.35      668.92   1829.25 o 
  -3   7  14      153.41    -1581.23   1581.23 o 
  -1   7  14    31317.60    36199.04   3250.44 o 
   1   7  14    32516.02    36607.18   3411.69 o 
   3   7  14     1205.28     3756.15   1842.70 o 
   5   7  14     1287.06      597.16   1659.37 o 
   7   7  14        1.06     -598.18   1731.58 o 
   9   7  14    13242.05    11640.70   3033.56 o 
  11   7  14     2002.07      489.69   2386.88 o 
  13   7  14    10584.02    11503.69   3830.64 o 
  15   7  14       13.65     1099.00   3000.38 o 
 -18   8  14     3064.47     5267.94   3950.20 o 
 -16   8  14     5775.96     1585.42   3837.18 o 
 -14   8  14       43.69     1878.95   2417.70 o 
 -12   8  14      982.12      848.53   2266.90 o 
 -10   8  14       37.53     -300.88   1777.17 o 
  -8   8  14       22.81      573.72   1768.84 o 
  -6   8  14    12385.86     9475.50   2799.60 o 
  -4   8  14    13236.61    13815.84   3070.75 o 
  -2   8  14     1576.06     1325.04   2029.07 o 
   0   8  14     2091.01     1498.19   1968.36 o 
   2   8  14      586.69     1312.04   2103.19 o 
   4   8  14     1909.92     2103.33   1803.26 o 
   6   8  14     5812.42     6722.21   2325.16 o 
   8   8  14       43.67    -1296.43   2054.46 o 
  10   8  14     2942.46     3207.32   2373.07 o 
  12   8  14     8890.36    10150.28   3657.13 o 
  14   8  14      222.56     1769.99   3682.22 o 
 -19   9  14     3998.91     1703.61   3719.39 o 
 -17   9  14     7281.43     6050.33   4027.23 o 
 -15   9  14     3128.03     4451.75   3041.28 o 
 -13   9  14     5953.72     6083.37   2911.21 o 
 -11   9  14     1929.17     1506.90   2401.63 o 
  -9   9  14    14289.40    17429.46   3567.69 o 
  -7   9  14     2763.33     2935.68   2376.11 o 
  -5   9  14      463.01    -1480.93   1805.78 o 
  -3   9  14    29291.82    29920.99   4103.55 o 
  -1   9  14      484.43     -108.18   1861.28 o 
   1   9  14     5845.37     5597.35   2522.27 o 
   3   9  14     8575.09     6877.76   2703.46 o 
   5   9  14       98.36     -193.55   2152.73 o 
   7   9  14       64.13     1997.02   2405.84 o 
   9   9  14     3857.72     4832.05   2691.80 o 
  11   9  14     3872.15     4464.06   2524.67 o 
  13   9  14       29.25     2964.21   3038.48 o 
 -18  10  14     3172.49     7080.66   4311.45 o 
 -16  10  14     1309.15     1823.41   3500.19 o 
 -14  10  14    16354.85    14585.35   3784.54 o 
 -12  10  14    20428.13    17503.15   3804.42 o 
 -10  10  14      413.30     1523.31   2325.82 o 
  -8  10  14     1213.06     -977.34   2090.53 o 
  -6  10  14    18273.22    15951.56   3437.91 o 
  -4  10  14     5069.01     3621.59   2361.60 o 
  -2  10  14    20831.52    21028.77   3756.13 o 
   0  10  14     7867.02     6676.15   2609.77 o 
   2  10  14    12615.37    11801.59   3219.37 o 
   4  10  14     7228.65     8218.39   2999.34 o 
   6  10  14    22940.42    28570.69   4474.21 o 
   8  10  14    21193.23    27329.01   5380.29 o 
  10  10  14    41650.02    41786.38   7690.76 o 
  12  10  14     2861.35     5167.87   3249.90 o 
 -17  11  14       79.34     1825.90   3721.94 o 
 -15  11  14     2386.66     2721.39   3643.04 o 
 -13  11  14     7281.14     7341.69   3948.93 o 
 -11  11  14    25768.76    30313.96   5666.60 o 
  -9  11  14      169.49     2763.30   2344.39 o 
  -7  11  14    13998.03    13302.98   3399.00 o 
  -5  11  14    63893.55    63772.23   5958.99 o 
  -3  11  14      140.97     -362.22   2032.99 o 
  -1  11  14      436.21     4189.41   2526.04 o 
   1  11  14     1529.08     1952.35   2431.16 o 
   3  11  14    45898.18    49357.92   5452.60 o 
   5  11  14      445.28     -725.72   2138.96 o 
   7  11  14    21469.56    19959.15   4833.31 o 
   9  11  14     2509.18     -363.26   2951.68 o 
  11  11  14     1767.43     3682.12   3214.06 o 
 -16  12  14     1765.78     9650.80   5671.12 o 
 -14  12  14      368.09     -409.25   3479.21 o 
 -12  12  14    10023.31     8993.47   4104.40 o 
 -10  12  14    36839.05    33522.27   5916.34 o 
  -8  12  14        2.71       67.67   2220.64 o 
  -6  12  14     8885.63     8998.52   3157.56 o 
  -4  12  14     2692.50     2385.42   2387.66 o 
  -2  12  14    23968.47    26172.21   4290.96 o 
   0  12  14     2279.79     4111.88   2627.66 o 
   2  12  14    24304.82    22266.33   4124.36 o 
   4  12  14     2155.44     2687.38   2696.52 o 
   6  12  14     7389.99     6283.18   3060.94 o 
   8  12  14    11479.51    15486.20   4727.55 o 
  10  12  14     1481.77      879.18   3364.95 o 
 -15  13  14        4.80       81.14   3508.25 o 
 -13  13  14     4072.57     3145.07   3768.81 o 
 -11  13  14     9827.37    13145.80   4683.08 o 
  -9  13  14    10019.76     8840.03   3316.96 o 
  -7  13  14    14832.33    12211.45   3544.39 o 
  -5  13  14     2502.21     5223.59   2950.09 o 
  -3  13  14       24.88     1106.80   2275.36 o 
  -1  13  14    12176.41    12635.53   3573.34 o 
   1  13  14    23345.88    24860.11   4375.78 o 
   3  13  14     1012.21      480.28   2543.48 o 
   5  13  14      279.75     1090.63   2769.63 o 
   7  13  14       24.62     -197.66   3200.67 o 
   9  13  14    12991.38    17544.18   4980.22 o 
 -14  14  14     1218.12     2095.39   3639.41 o 
 -12  14  14      286.93     3100.86   3685.08 o 
 -10  14  14     6415.54     5968.80   3932.16 o 
  -8  14  14       71.73      116.33   2640.21 o 
  -6  14  14     1214.80     2137.65   2682.81 o 
  -4  14  14    24016.33    25769.17   4526.76 o 
  -2  14  14     6977.45     7519.23   3038.06 o 
   0  14  14     7888.42     6940.17   3127.36 o 
   2  14  14     7883.93     8616.49   3432.68 o 
   4  14  14     1403.19     -406.43   2716.31 o 
   6  14  14     1516.77     2859.94   3574.71 o 
   8  14  14    18741.95    17426.38   7186.76 o 
 -11  15  14     5386.59     6637.98   4069.70 o 
  -9  15  14     9780.84    14396.16   4927.15 o 
  -7  15  14      128.65     1447.37   2961.46 o 
  -5  15  14     4068.64     4109.12   2875.86 o 
  -3  15  14     4235.22     8057.67   3249.73 o 
  -1  15  14       10.27     1513.45   3097.88 o 
   1  15  14      666.68     3596.42   3212.10 o 
   3  15  14     3679.92     3338.27   3709.61 o 
   5  15  14     9176.07     8593.64   4379.43 o 
   7  15  14     4843.24     4416.43   5376.34 o 
 -10  16  14      840.05     2312.39   3365.54 o 
  -8  16  14      136.17     2750.49   3724.90 o 
  -6  16  14      939.48     4804.58   3750.31 o 
  -4  16  14      459.53      960.11   3038.44 o 
  -2  16  14       18.37     3637.06   3362.50 o 
   0  16  14      127.51     -493.02   2815.16 o 
   2  16  14       49.17    -1502.87   2898.74 o 
   4  16  14      717.25     1754.26   3618.02 o 
  -7  17  14      201.15     -367.56   2899.53 o 
  -5  17  14      573.04     3865.89   3660.48 o 
  -3  17  14      458.01     5057.21   3794.04 o 
  -1  17  14     1637.76     1785.21   3346.57 o 
   1  17  14     1021.84     6320.04   3969.89 o 
 -21   1  15     3566.61     7129.02   3361.71 o 
 -19   1  15      644.25     1283.93   2422.87 o 
 -17   1  15    15941.29    15301.29   3674.56 o 
 -15   1  15    17268.16    14982.90   3516.50 o 
 -13   1  15     6533.37     7960.64   2286.97 o 
 -11   1  15    16450.13    15311.92   2370.83 o 
  -9   1  15    40849.82    37817.60   3032.90 o 
  -7   1  15    21400.69    19772.70   2248.77 o 
  -5   1  15     1092.30     1160.97   1104.16 o 
  -3   1  15      923.16     1140.36    966.95 o 
  -1   1  15    23148.68    24538.80   1829.95 o 
   1   1  15    57040.79    58730.64   2675.47 o 
   3   1  15    32514.96    36630.07   2600.20 o 
   5   1  15     4868.99     6167.41   1794.40 o 
   7   1  15        9.10     -811.02   1286.09 o 
   9   1  15     1907.60     1610.49   1754.77 o 
  11   1  15     9296.89     9458.59   3410.80 o 
  13   1  15     2940.20     3678.89   3705.05 o 
  15   1  15     2976.09     3788.88   4420.32 o 
 -20   2  15    12876.46    12279.69   3797.30 o 
 -18   2  15     3331.28     3241.91   2671.48 o 
 -16   2  15       84.50      335.08   2127.65 o 
 -14   2  15    20599.00    17918.86   3633.35 o 
 -12   2  15     3608.40     6050.26   2143.50 o 
 -10   2  15   161237.36   164201.03   5170.74 o 
  -8   2  15   155653.72   142880.77   4567.49 o 
  -6   2  15   144487.78   151336.94   4356.12 o 
  -4   2  15    53329.43    54472.74   3413.30 o 
  -2   2  15    98043.09    99553.09   3987.92 o 
   0   2  15    55109.79    60012.56   3505.31 o 
   2   2  15    94950.09    97385.27   4191.33 o 
   4   2  15    25816.49    37197.49   3407.40 o 
   6   2  15    47269.80    46727.03   4169.71 o 
   8   2  15    15218.97    17853.27   2828.29 o 
  10   2  15    63446.62    63455.76   5459.39 o 
  12   2  15      347.53    -1087.73   2055.11 o 
  14   2  15     3427.48     9359.01   3757.35 o 
  16   2  15     1349.93     1596.62   3800.26 o 
 -21   3  15     5007.59     3478.68   3039.06 o 
 -19   3  15       22.20     1198.76   2492.05 o 
 -17   3  15     8306.57    11075.88   3395.52 o 
 -15   3  15    18508.97    18097.03   3597.17 o 
 -13   3  15     8379.63     3245.33   2077.79 o 
 -11   3  15      205.17     -352.07   1487.30 o 
  -9   3  15    17812.77    23132.39   2607.74 o 
  -7   3  15    73902.46    66866.18   3329.26 o 
  -5   3  15      614.37      174.69   1086.91 o 
  -3   3  15     3435.82     4682.64   1591.86 o 
  -1   3  15       88.04      737.05   1239.64 o 
   1   3  15     4327.35     4298.39   1627.92 o 
   3   3  15    26982.21    28564.68   4220.29 o 
   5   3  15    26460.91    29589.81   3269.48 o 
   7   3  15      186.27    -1512.43   1512.43 o 
   9   3  15      147.03      431.83   1658.88 o 
  11   3  15     7961.00     9223.03   3378.17 o 
  13   3  15     5533.96     6251.18   3048.18 o 
  15   3  15      209.70     1338.34   2799.35 o 
 -20   4  15     5187.89     6650.10   4043.01 o 
 -18   4  15     5458.31     8455.98   3224.25 o 
 -16   4  15    23408.82    27124.21   4410.79 o 
 -14   4  15    52191.14    51726.46   4541.46 o 
 -12   4  15    17444.49    14936.45   2756.47 o 
 -10   4  15     4763.11     6333.49   1917.26 o 
  -8   4  15      336.82      569.99   1392.81 o 
  -6   4  15   232063.34   218530.05   5250.73 o 
  -4   4  15     1004.03     1697.84   1100.54 o 
  -2   4  15    59270.82    57337.68   3511.73 o 
   0   4  15     8331.84     8842.37   1944.91 o 
   2   4  15   109872.84   116452.41   5112.79 o 
   4   4  15   142902.11   134723.25   5310.86 o 
   6   4  15    25750.31    26793.63   3221.52 o 
   8   4  15    10917.38     8730.17   2490.73 o 
  10   4  15     8285.66     5218.12   2423.45 o 
  12   4  15    15894.90    19252.81   4482.01 o 
  14   4  15    19088.57    25301.02   5341.61 o 
  16   4  15     9164.70     7921.72   4101.09 o 
 -19   5  15     3056.74     6552.57   3838.19 o 
 -17   5  15     1734.11     3687.03   3157.09 o 
 -15   5  15       12.05     -404.40   2555.23 o 
 -13   5  15     4260.17     2833.99   1990.69 o 
 -11   5  15    10651.48    10521.37   2173.14 o 
  -9   5  15    14394.00    13270.36   2199.23 o 
  -7   5  15    12481.59    10616.30   2093.45 o 
  -5   5  15    38270.63    34498.82   3144.52 o 
  -3   5  15   169056.72   153861.27   6458.28 o 
  -1   5  15   211430.25   207857.48   6055.52 o 
   1   5  15    17948.43    16546.61   2513.42 o 
   3   5  15      454.54        1.59   1486.88 o 
   5   5  15     2329.83     2867.22   1805.21 o 
   7   5  15        4.87     1212.29   2003.83 o 
   9   5  15     2560.91     2979.77   2456.51 o 
  11   5  15    22544.23    21347.83   3873.79 o 
  13   5  15     3680.46     5415.06   3212.27 o 
  15   5  15      714.72     3404.97   3089.07 o 
 -20   6  15      530.16     1468.59   3454.93 o 
 -18   6  15    21849.20    17794.14   4841.16 o 
 -16   6  15      489.84      323.78   2719.18 o 
 -14   6  15     2682.54     4880.32   2602.48 o 
 -12   6  15    16519.42    19575.41   3694.71 o 
 -10   6  15      245.11      557.90   1700.31 o 
  -8   6  15     5106.11     6048.58   2084.77 o 
  -6   6  15    30792.64    26416.69   2973.10 o 
  -4   6  15     7535.56     6612.65   2144.27 o 
  -2   6  15    12636.32    13826.19   2377.55 o 
   0   6  15   359942.25   360445.81  13392.54 o 
   2   6  15    61239.67    61606.90   4259.26 o 
   4   6  15     1977.15      920.95   1654.40 o 
   6   6  15     7127.63     5687.15   2179.38 o 
   8   6  15    11721.41    10842.92   3597.23 o 
  10   6  15     8782.31     7894.45   2866.68 o 
  12   6  15     7783.07     7017.92   3212.81 o 
  14   6  15     2329.11     5756.28   3402.03 o 
 -19   7  15      481.01    -2149.87   3141.13 o 
 -17   7  15       94.13     1443.68   3300.50 o 
 -15   7  15      744.36      976.13   3059.14 o 
 -13   7  15    32402.99    38105.64   4876.00 o 
 -11   7  15     7739.29     8136.60   2471.93 o 
  -9   7  15    23645.26    30558.30   3467.40 o 
  -7   7  15    63992.76    59662.03   5142.31 o 
  -5   7  15    47207.66    48557.38   4771.97 o 
  -3   7  15     1018.88      565.00   1934.69 o 
  -1   7  15    43807.03    43731.07   4591.30 o 
   1   7  15     1440.54     1603.54   1716.03 o 
   3   7  15     1687.84     1489.88   1796.98 o 
   5   7  15     2882.68     4126.36   2072.10 o 
   7   7  15    37050.84    41810.39   4241.11 o 
   9   7  15    11669.64    15032.93   3325.50 o 
  11   7  15      131.38      -72.18   2212.88 o 
  13   7  15     7252.08     8976.08   4317.85 o 
  15   7  15     1252.01     3797.44   3448.96 o 
 -18   8  15     9612.81     9609.61   4497.48 o 
 -16   8  15       45.64      960.98   3299.41 o 
 -14   8  15    12392.35    12145.60   3437.95 o 
 -12   8  15    34313.83    32351.33   4579.02 o 
 -10   8  15    31403.42    36787.61   4613.19 o 
  -8   8  15     7252.57     6850.39   2726.20 o 
  -6   8  15    12496.48    13485.93   3205.61 o 
  -4   8  15    16884.68    14579.71   3174.41 o 
  -2   8  15      268.48     1541.64   1958.89 o 
   0   8  15     1387.27      306.27   1992.53 o 
   2   8  15    10609.03     7387.29   2671.67 o 
   4   8  15    30172.45    28168.14   3404.47 o 
   6   8  15     1477.82      694.18   1906.33 o 
   8   8  15      453.58    -1125.87   2001.31 o 
  10   8  15      197.45      888.37   2139.65 o 
  12   8  15      182.79     1253.12   2752.13 o 
  14   8  15     8625.34    10135.11   3972.14 o 
 -17   9  15      727.76     4601.76   3883.37 o 
 -15   9  15     6022.75     7337.17   3281.00 o 
 -13   9  15     9897.03     5777.14   3555.53 o 
 -11   9  15      194.38     -808.19   2632.93 o 
  -9   9  15      123.95    -2092.47   2135.24 o 
  -7   9  15     2335.33     3083.91   2369.50 o 
  -5   9  15     2817.83     2723.12   2306.96 o 
  -3   9  15     8621.99     9360.06   2813.41 o 
  -1   9  15     8297.07     6213.93   2609.30 o 
   1   9  15     5100.89     3467.40   2454.50 o 
   3   9  15       40.27     -925.84   2085.94 o 
   5   9  15      918.85     1454.76   2296.64 o 
   7   9  15      468.74     2666.47   2397.17 o 
   9   9  15     6732.36     8467.98   3782.17 o 
  11   9  15     2481.10     4990.46   2719.95 o 
  13   9  15        1.80     2596.69   3128.51 o 
 -18  10  15     3209.48     1931.11   4569.20 o 
 -16  10  15       79.33     -791.97   4184.44 o 
 -14  10  15     9627.16     9343.83   4160.02 o 
 -12  10  15     1121.65     2360.26   3214.98 o 
 -10  10  15      322.02     1645.82   2302.17 o 
  -8  10  15       72.36      390.07   2194.73 o 
  -6  10  15    63708.25    58231.82   5650.04 o 
  -4  10  15    15232.68    13874.24   3325.88 o 
  -2  10  15      120.72    -1241.32   2007.64 o 
   0  10  15    11628.41    10635.94   3075.21 o 
   2  10  15     7858.26     8922.59   2985.09 o 
   4  10  15    23086.17    27721.76   4256.34 o 
   6  10  15     2880.41     3685.13   2630.42 o 
   8  10  15     1592.48      592.36   2817.93 o 
  10  10  15     1167.86     2400.07   4069.91 o 
  12  10  15     2750.91     7834.16   4280.62 o 
 -17  11  15     3076.36     3808.80   4881.93 o 
 -15  11  15        7.86     -281.14   3370.60 o 
 -13  11  15     6322.32     7085.19   3798.20 o 
 -11  11  15      496.29    -1104.16   2716.73 o 
  -9  11  15     4185.30     4903.13   2800.32 o 
  -7  11  15     3186.33     5106.66   2871.15 o 
  -5  11  15     1405.57     2305.90   2450.52 o 
  -3  11  15    21326.30    30204.60   4504.30 o 
  -1  11  15    52451.98    49003.38   5594.79 o 
   1  11  15    11802.27    11818.24   3296.44 o 
   3  11  15    18632.68    16943.42   3746.28 o 
   5  11  15      327.11     -730.58   2338.19 o 
   7  11  15     3134.32     3050.03   3189.49 o 
   9  11  15     2570.86      192.84   3237.18 o 
  11  11  15     5114.72     7505.88   3659.77 o 
 -16  12  15       11.46      926.74   4291.06 o 
 -14  12  15       91.41     3633.55   3762.01 o 
 -12  12  15    21322.38    29310.23   5844.65 o 
 -10  12  15       55.89      118.42   2946.22 o 
  -8  12  15     6482.36     7320.66   3026.15 o 
  -6  12  15    50277.18    49031.27   5650.32 o 
  -4  12  15    19021.30    19862.66   3842.43 o 
  -2  12  15     2279.21     5882.20   2796.92 o 
   0  12  15    43664.45    46790.10   5461.77 o 
   2  12  15     2970.00     1586.83   2483.76 o 
   4  12  15      266.62     -220.30   2489.30 o 
   6  12  15    20264.64    27529.32   4715.67 o 
   8  12  15     7428.53    10190.70   4287.65 o 
  10  12  15     9032.38     7505.16   3985.79 o 
 -15  13  15      462.20     1408.77   3861.36 o 
 -13  13  15       54.54    -1151.99   3237.87 o 
 -11  13  15    11554.30    10286.90   4296.59 o 
  -9  13  15     1568.79     1561.05   2812.63 o 
  -7  13  15     8292.30    11517.45   3529.68 o 
  -5  13  15     3108.81     5059.58   2893.32 o 
  -3  13  15     4953.81     6356.14   2973.89 o 
  -1  13  15     2860.51     1374.68   2423.16 o 
   1  13  15     5487.03     5799.35   2879.67 o 
   3  13  15      484.20      846.48   2612.29 o 
   5  13  15     1403.28       94.10   2698.35 o 
   7  13  15    17390.11    20892.04   5339.20 o 
   9  13  15     4390.86     3382.80   3879.29 o 
 -12  14  15     3535.90     5336.82   4024.31 o 
 -10  14  15       61.65      280.59   3274.53 o 
  -8  14  15      265.88      221.20   2809.41 o 
  -6  14  15      399.68     -597.13   2598.47 o 
  -4  14  15     8387.37    10920.04   3452.88 o 
  -2  14  15      605.82     2269.64   2448.01 o 
   0  14  15    34640.41    32259.13   5029.72 o 
   2  14  15     8735.51    10806.49   3507.30 o 
   4  14  15      173.97      394.52   2865.22 o 
   6  14  15       99.80      954.65   4131.03 o 
   8  14  15     8434.60    11966.52   5886.23 o 
 -11  15  15      530.43     -536.38   3453.78 o 
  -9  15  15     1526.80     2190.08   3859.87 o 
  -7  15  15      142.43     2283.61   2959.42 o 
  -5  15  15    10308.96     8144.93   3408.55 o 
  -3  15  15    25791.74    29369.20   5030.01 o 
  -1  15  15     6538.37     6384.21   3192.16 o 
   1  15  15      475.03     1126.21   3075.58 o 
   3  15  15     1251.45      936.43   3460.92 o 
   5  15  15     4210.08    10138.69   4439.56 o 
  -8  16  15     4290.72     5209.93   3363.23 o 
  -6  16  15     2003.79     1149.75   3452.07 o 
  -4  16  15     8249.74     9578.62   4068.87 o 
  -2  16  15     4506.15     5626.89   3585.49 o 
   0  16  15     2890.88     2193.30   3308.93 o 
   2  16  15     4144.11     4768.83   3812.11 o 
   4  16  15     4510.98     1980.71   3872.98 o 
  -5  17  15     2352.58     1683.74   3618.48 o 
  -3  17  15     2103.57     5885.89   4038.10 o 
  -1  17  15      173.44      671.03   3488.75 o 
 -20   0  16     7984.90     8551.70   4978.83 o 
 -18   0  16     3912.91     3511.98   3946.30 o 
 -16   0  16     2906.84     2073.66   4192.28 o 
 -14   0  16     7694.98     4857.99   3597.45 o 
 -12   0  16    44636.18    44058.16   5317.92 o 
 -10   0  16        5.72     -228.75   2030.94 o 
  -8   0  16    10600.88    15643.52   3173.50 o 
  -6   0  16    20620.96    20333.76   3671.93 o 
  -4   0  16   233313.84   244302.19   7386.94 o 
  -2   0  16    55354.30    59062.09   4500.49 o 
   0   0  16    48401.72    51830.02   3679.36 o 
   2   0  16     4248.77     4522.51   2801.88 o 
   4   0  16     3314.05     5166.73   2233.33 o 
   6   0  16      238.76     -984.24   1823.23 o 
   8   0  16    17192.13    13543.71   6737.59 o 
  10   0  16     3073.82     4235.06   4855.34 o 
  12   0  16    41809.58    33859.07  10010.13 o 
  14   0  16      222.91    -3957.00   3957.00 o 
  16   0  16     8718.54     9774.85   7678.71 o 
 -21   1  16     3208.68     1133.86   2722.87 o 
 -19   1  16     1028.73     2170.37   2614.18 o 
 -17   1  16    15765.72    21531.13   4201.94 o 
 -15   1  16      459.21     1359.06   2202.91 o 
 -13   1  16     5401.12     4758.27   2128.75 o 
 -11   1  16    61518.32    66470.23   3956.35 o 
  -9   1  16   286326.28   284391.59   6553.57 o 
  -7   1  16    40679.18    38893.79   2935.24 o 
  -5   1  16      225.15      430.65   1124.45 o 
  -3   1  16     6420.61     7528.30   1411.44 o 
  -1   1  16     1300.15     1567.14    965.51 o 
   1   1  16     3773.15     5372.73   1614.74 o 
   3   1  16     8950.43    11482.66   2574.00 o 
   5   1  16    15738.11    11498.54   2346.86 o 
   7   1  16       25.28    -1320.61   1503.23 o 
   9   1  16    20665.82    20202.35   3078.59 o 
  11   1  16     1566.80     2236.03   3303.42 o 
  13   1  16      917.18     1935.55   3721.31 o 
  15   1  16     5238.50     4988.77   4589.75 o 
 -20   2  16     1091.74     3012.99   2730.12 o 
 -18   2  16        0.17     1232.38   2441.17 o 
 -16   2  16     1311.45      952.42   2324.81 o 
 -14   2  16       14.27     -885.53   2085.82 o 
 -12   2  16     6920.04     4844.25   1842.01 o 
 -10   2  16     3178.87     6738.62   1932.54 o 
  -8   2  16    27692.05    26002.62   3088.07 o 
  -6   2  16     5656.53     5786.76   1551.70 o 
  -4   2  16     1759.41     1210.43   1071.36 o 
  -2   2  16     1426.63     1879.58   1364.34 o 
   0   2  16    15681.53    19951.55   2523.86 o 
   2   2  16    53215.69    59544.53   3800.89 o 
   4   2  16    74154.30    82606.55   4873.54 o 
   6   2  16       18.48     -359.99   1525.97 o 
   8   2  16      686.34      961.34   1729.34 o 
  10   2  16      581.64     -776.22   1824.23 o 
  12   2  16     5591.04     7770.45   4046.67 o 
  14   2  16     1048.13     1983.18   3229.04 o 
  16   2  16       40.25    -1460.72   3336.92 o 
 -21   3  16    16655.18    20212.61   4646.52 o 
 -19   3  16      431.35     3320.71   2806.21 o 
 -17   3  16    14623.21    13563.96   3586.30 o 
 -15   3  16    14070.03    16461.69   3537.08 o 
 -13   3  16     7768.05     6032.25   2303.22 o 
 -11   3  16     3652.20     5801.64   2075.02 o 
  -9   3  16   179710.63   167167.05   7744.89 o 
  -7   3  16     2121.75     1175.97   1394.52 o 
  -5   3  16     5201.15     4774.94   1445.38 o 
  -3   3  16    79960.07    80196.44   3945.40 o 
  -1   3  16    33828.51    33780.48   3046.16 o 
   1   3  16    35891.31    41768.48   3454.55 o 
   3   3  16   159261.33   159520.70   5655.03 o 
   5   3  16     4545.88     4628.31   1890.41 o 
   7   3  16     3423.08     4220.24   1955.48 o 
   9   3  16     3331.72     2596.86   2144.70 o 
  11   3  16     5909.10     6674.11   3081.89 o 
  13   3  16      194.50    -1230.70   2295.55 o 
  15   3  16    37661.02    34240.96   7807.05 o 
 -20   4  16       21.06     -668.97   3301.95 o 
 -18   4  16      326.62     3510.51   3306.55 o 
 -16   4  16       14.73     1323.71   2336.46 o 
 -14   4  16       23.51     -143.56   1808.52 o 
 -12   4  16      167.11     1177.81   1618.58 o 
 -10   4  16     5194.30     4443.37   1768.85 o 
  -8   4  16     8359.28     7638.19   1906.39 o 
  -6   4  16     1380.28     2434.76   1404.94 o 
  -4   4  16     1033.64     -441.11   1288.16 o 
  -2   4  16    16964.68    17453.92   2533.61 o 
   0   4  16    23169.99    24587.48   2841.54 o 
   2   4  16     3778.16     5508.95   1913.94 o 
   4   4  16     3948.57     6131.56   2041.75 o 
   6   4  16    30182.11    29734.78   3923.48 o 
   8   4  16     4473.14     4038.19   2049.01 o 
  10   4  16    11448.26    13064.69   3142.62 o 
  12   4  16    12472.25    15786.36   4077.95 o 
  14   4  16     1479.92     2081.34   2930.09 o 
 -19   5  16    16241.91    13724.66   4707.86 o 
 -17   5  16     9361.81     9490.29   3909.78 o 
 -15   5  16    15888.81    14873.86   4224.23 o 
 -13   5  16     3958.28     4728.23   2622.01 o 
 -11   5  16    20774.10    21875.93   2803.94 o 
  -9   5  16    22818.44    24693.91   2804.51 o 
  -7   5  16     2101.73      697.23   1789.34 o 
  -5   5  16    20688.55    22503.41   2850.72 o 
  -3   5  16    92126.43    89936.85   4397.64 o 
  -1   5  16   113499.72   112636.12   4736.66 o 
   1   5  16    76422.69    82505.06   4505.73 o 
   3   5  16    39898.17    36527.15   3627.78 o 
   5   5  16    12616.81    14101.30   2646.39 o 
   7   5  16    22813.62    28762.14   3996.89 o 
   9   5  16       10.95     1834.49   2074.14 o 
  11   5  16    10587.35    13098.46   4657.79 o 
  13   5  16      161.60     1254.26   2497.49 o 
  15   5  16    19590.62    27386.73   5776.92 o 
 -20   6  16     2583.55      362.58   3734.66 o 
 -18   6  16      476.12     3950.70   3320.81 o 
 -16   6  16       78.63      621.11   2608.78 o 
 -14   6  16    14265.19    11028.57   3234.54 o 
 -12   6  16    39251.54    40911.96   4760.01 o 
 -10   6  16     3414.23     2346.21   1936.46 o 
  -8   6  16    19806.01    22894.92   3631.66 o 
  -6   6  16     4599.82     3157.99   2291.61 o 
  -4   6  16      666.36     1961.93   1816.86 o 
  -2   6  16    21525.28    19886.68   2768.40 o 
   0   6  16    11012.48    15468.60   2588.97 o 
   2   6  16    29467.77    28867.17   3347.35 o 
   4   6  16    15460.69    18923.75   2974.48 o 
   6   6  16    11305.53    13873.03   2768.15 o 
   8   6  16     4177.89     4474.11   2416.81 o 
  10   6  16     9155.79     9641.18   3015.23 o 
  12   6  16     4802.11     6883.51   3990.70 o 
  14   6  16        0.95     -485.53   2710.67 o 
 -19   7  16      143.21     -357.12   3260.48 o 
 -17   7  16      219.65     -683.99   2756.13 o 
 -15   7  16      667.48      317.41   2961.88 o 
 -13   7  16    28343.87    25664.38   4143.34 o 
 -11   7  16    12823.20    11096.95   3097.83 o 
  -9   7  16      514.61     3097.05   2337.63 o 
  -7   7  16     1337.93     3543.53   2355.83 o 
  -5   7  16      437.55     -512.73   1926.73 o 
  -3   7  16     1460.00     1424.13   2022.09 o 
  -1   7  16    35559.39    34180.91   4270.18 o 
   1   7  16    32208.93    32472.69   3862.32 o 
   3   7  16    39004.87    33626.36   5070.79 o 
   5   7  16    68223.21    65498.77   5505.70 o 
   7   7  16     8206.06     7927.04   2503.89 o 
   9   7  16     2274.86     2652.77   2349.68 o 
  11   7  16     3223.86     3209.74   2537.60 o 
  13   7  16      893.21     2013.81   3113.95 o 
 -18   8  16     1694.48     2116.28   3458.36 o 
 -16   8  16      120.07     1410.98   3112.90 o 
 -14   8  16     6814.97     7050.53   3742.46 o 
 -12   8  16    32840.92    31885.01   5521.31 o 
 -10   8  16     1179.83      321.13   2129.18 o 
  -8   8  16      252.05     -362.52   2103.91 o 
  -6   8  16       80.21    -1209.24   1897.22 o 
  -4   8  16    27251.81    19929.86   3587.87 o 
  -2   8  16     7437.07     8190.47   2604.79 o 
   0   8  16      195.10     -347.51   1866.42 o 
   2   8  16      260.70      139.71   2098.22 o 
   4   8  16     3914.56     3694.28   2466.89 o 
   6   8  16    38407.45    42720.02   4359.66 o 
   8   8  16      943.26     1355.56   2289.40 o 
  10   8  16      978.30     3536.82   2495.06 o 
  12   8  16     5564.40     6378.85   3448.97 o 
 -17   9  16    10013.32    10530.73   5774.30 o 
 -15   9  16     1150.82      865.33   3200.30 o 
 -13   9  16     1958.50     1213.54   3061.92 o 
 -11   9  16      125.33      335.05   2770.47 o 
  -9   9  16    32760.39    32900.42   4586.81 o 
  -7   9  16    25339.77    28135.20   4226.17 o 
  -5   9  16     4539.40     5593.97   2762.78 o 
  -3   9  16       29.37     1092.25   2033.15 o 
  -1   9  16    29832.60    32236.60   4375.33 o 
   1   9  16    19348.02    19353.59   3759.84 o 
   3   9  16    57372.74    59774.37   5690.62 o 
   5   9  16    10013.56    11227.39   3325.90 o 
   7   9  16     4775.26     5083.72   2762.31 o 
   9   9  16     1416.80     2637.58   3233.03 o 
  11   9  16      390.68     1421.11   2800.81 o 
  13   9  16     1016.44     5594.08   3667.39 o 
 -16  10  16      750.15     2874.62   4499.47 o 
 -14  10  16    17519.48    17594.20   4895.97 o 
 -12  10  16     6426.11    10661.48   4054.55 o 
 -10  10  16     5473.30     7306.38   2823.92 o 
  -8  10  16    35335.61    35516.51   4814.46 o 
  -6  10  16    64414.80    62391.29   5956.38 o 
  -4  10  16     3775.68     1849.98   2308.57 o 
  -2  10  16     4646.08     3899.69   2474.15 o 
   0  10  16     1315.32      788.67   2248.86 o 
   2  10  16     8588.93     5983.38   2842.69 o 
   4  10  16     1928.73      864.97   2367.55 o 
   6  10  16      252.15      578.15   2311.87 o 
   8  10  16       26.91      498.60   2986.69 o 
  10  10  16      928.28      686.83   3885.06 o 
  12  10  16     8029.39     9764.04   4668.26 o 
 -15  11  16      183.21     2389.39   3580.74 o 
 -13  11  16    12895.76    12453.28   4573.32 o 
 -11  11  16    14731.50    14251.92   4543.19 o 
  -9  11  16     2335.75     2466.22   2451.49 o 
  -7  11  16    10446.21    14301.38   3612.52 o 
  -5  11  16    33565.32    37756.80   5064.82 o 
  -3  11  16     7017.01     3648.36   2500.80 o 
  -1  11  16     2670.98     4675.58   2684.10 o 
   1  11  16     1065.93     1438.63   2339.12 o 
   3  11  16       10.20     -141.65   2259.74 o 
   5  11  16    47125.78    42307.09   5464.13 o 
   7  11  16    20023.97    24199.61   5299.21 o 
   9  11  16     2146.07     2157.58   3452.71 o 
  11  11  16     5987.68     8835.17   3762.03 o 
 -14  12  16      401.61      514.60   3536.72 o 
 -12  12  16      895.47     2718.79   3449.10 o 
 -10  12  16    11465.30     9567.85   4166.76 o 
  -8  12  16       35.84    -2170.89   2170.89 o 
  -6  12  16       59.24      735.19   2413.37 o 
  -4  12  16     2067.67     1768.41   2436.29 o 
  -2  12  16     9104.49     6810.95   2953.45 o 
   0  12  16      802.86     1200.94   2382.08 o 
   2  12  16     8875.39     5974.79   2974.90 o 
   4  12  16       69.40      581.86   2570.53 o 
   6  12  16     5896.73     8473.09   3445.60 o 
   8  12  16    13227.27    13226.75   4616.90 o 
  10  12  16     1978.71     1844.54   3950.92 o 
 -13  13  16     6337.74     5377.93   3980.66 o 
 -11  13  16      166.77      681.07   3415.41 o 
  -9  13  16     9656.08    12722.03   3721.09 o 
  -7  13  16      396.51     3624.14   2918.47 o 
  -5  13  16      303.91     1667.29   2506.25 o 
  -3  13  16    11926.28    10999.69   3432.84 o 
  -1  13  16    11689.57    14797.92   3712.42 o 
   1  13  16    37012.59    42170.34   5488.10 o 
   3  13  16    24961.10    22164.00   4496.37 o 
   5  13  16    31991.29    39152.05   5567.31 o 
   7  13  16        7.31     2474.27   3546.78 o 
   9  13  16    13733.75    16267.28   5030.99 o 
 -12  14  16     1306.84     3322.78   3823.36 o 
 -10  14  16      118.55      699.50   3608.32 o 
  -8  14  16     3918.55     3441.85   3121.22 o 
  -6  14  16      305.38     -267.37   2598.29 o 
  -4  14  16    35448.45    36785.81   5326.73 o 
  -2  14  16    14710.20    13530.81   3823.83 o 
   0  14  16      345.08     3103.18   2634.94 o 
   2  14  16        0.90    -1563.42   2461.50 o 
   4  14  16     5604.34     6234.20   3402.52 o 
   6  14  16     2265.86     2160.90   3613.18 o 
 -11  15  16      384.57     2056.25   4005.42 o 
  -9  15  16     1794.93     2217.37   3937.62 o 
  -7  15  16       68.21     1589.50   2979.03 o 
  -5  15  16     7716.39     6658.68   3281.72 o 
  -3  15  16     5144.83     6249.48   3243.99 o 
  -1  15  16      478.98      972.26   2612.49 o 
   1  15  16      733.13     3217.93   3348.50 o 
   3  15  16     3953.21     4956.30   3771.53 o 
   5  15  16     1683.98      369.87   3476.16 o 
  -8  16  16      333.82     2462.19   3060.32 o 
  -6  16  16     3787.55     3746.36   3271.09 o 
  -4  16  16      104.21      752.21   3220.66 o 
  -2  16  16      235.34     1226.19   3288.85 o 
   0  16  16     1302.29      750.59   3079.61 o 
   2  16  16     7172.25    10761.33   4369.99 o 
 -21   1  17    16662.47    19776.39   4713.54 o 
 -19   1  17      329.72      -94.94   2472.92 o 
 -17   1  17     3982.84     5910.08   2829.81 o 
 -15   1  17    44928.23    50169.93   5451.51 o 
 -13   1  17       58.37      919.55   1857.27 o 
 -11   1  17     9521.39    11312.45   2236.78 o 
  -9   1  17    20259.70    24475.05   2751.61 o 
  -7   1  17      471.43      486.16   1360.55 o 
  -5   1  17    27821.21    27667.72   2420.74 o 
  -3   1  17    95674.73    99607.59   3939.40 o 
  -1   1  17    34254.64    35826.42   3050.39 o 
   1   1  17    13658.53    15353.75   2344.60 o 
   3   1  17    72486.35    69273.63   5130.31 o 
   5   1  17    19093.16    18991.06   3129.88 o 
   7   1  17    50062.13    54061.41   5708.02 o 
   9   1  17    49255.22    53168.17   5065.88 o 
  11   1  17     3530.61     3884.84   3856.29 o 
  13   1  17     3161.21     3662.88   4187.03 o 
  15   1  17     6280.04     7118.18   4938.14 o 
 -20   2  17     7507.30     8787.52   3547.90 o 
 -18   2  17     6358.67     5918.54   2832.17 o 
 -16   2  17     7245.85     8581.72   3226.19 o 
 -14   2  17       52.36     2336.87   2374.33 o 
 -12   2  17        6.16     -519.80   1446.62 o 
 -10   2  17    82569.01    88923.21   4196.39 o 
  -8   2  17    41563.56    42637.75   3239.10 o 
  -6   2  17    32099.13    34174.30   2749.26 o 
  -4   2  17     2481.20     1946.37   1516.12 o 
  -2   2  17    43266.89    45036.23   3451.46 o 
   0   2  17       90.25    -1263.05   1263.05 o 
   2   2  17    46191.06    57659.12   4029.26 o 
   4   2  17    30205.98    29951.60   3890.99 o 
   6   2  17     7182.27     5681.75   2080.86 o 
   8   2  17    35802.37    38935.61   4395.74 o 
  10   2  17     1367.15     1769.03   2531.01 o 
  12   2  17    12854.80     8648.94   4855.34 o 
  14   2  17     1337.12     2296.83   3549.51 o 
 -19   3  17     1356.68     1287.46   2623.41 o 
 -17   3  17     3600.80     9214.85   3289.23 o 
 -15   3  17     1709.01     4265.59   2595.85 o 
 -13   3  17     2057.55     4274.60   2173.32 o 
 -11   3  17       64.48        6.31   1453.60 o 
  -9   3  17    14098.98    17837.17   2490.34 o 
  -7   3  17    12567.19    15237.65   2217.61 o 
  -5   3  17    91542.30    86918.16   5002.18 o 
  -3   3  17    37372.20    40369.25   3433.04 o 
  -1   3  17    12786.78    16093.72   2563.33 o 
   1   3  17    14238.35    15997.40   2522.88 o 
   3   3  17    39875.98    43486.40   3815.10 o 
   5   3  17     1764.70     1517.31   1995.30 o 
   7   3  17     2653.84     4180.50   2027.30 o 
   9   3  17    12160.29    15147.49   3797.17 o 
  11   3  17     5003.82     8527.26   4075.15 o 
  13   3  17        2.70     3855.70   3720.15 o 
  15   3  17      335.24      478.44   3674.86 o 
 -20   4  17     7780.92    11342.20   4657.24 o 
 -18   4  17      594.78      891.56   3078.69 o 
 -16   4  17     2844.06      580.90   2295.79 o 
 -14   4  17        6.29      301.38   1832.25 o 
 -12   4  17    55849.32    58330.06   4118.87 o 
 -10   4  17      400.70      404.93   1648.05 o 
  -8   4  17        2.48      369.23   1633.81 o 
  -6   4  17    21835.82    26634.21   3107.10 o 
  -4   4  17    36187.77    38320.45   3444.55 o 
  -2   4  17    15878.62    15083.64   2497.28 o 
   0   4  17    12005.13    12837.40   2394.58 o 
   2   4  17   171609.69   177260.06   6973.67 o 
   4   4  17    87817.30    88136.17   5393.06 o 
   6   4  17     3364.89     5649.63   2512.34 o 
   8   4  17      429.38       33.29   1705.96 o 
  10   4  17    20769.62    23892.01   4539.23 o 
  12   4  17    17790.80    16307.03   4260.75 o 
  14   4  17    11163.90    10602.05   5284.67 o 
 -19   5  17      767.34     -343.66   3011.29 o 
 -17   5  17    15417.08    12893.67   4172.50 o 
 -15   5  17    11364.11     8819.14   3720.28 o 
 -13   5  17     4336.55     3439.07   2504.15 o 
 -11   5  17     3586.85     1938.77   1943.98 o 
  -9   5  17    18369.96    13980.57   2613.91 o 
  -7   5  17     4726.74     2203.27   1717.54 o 
  -5   5  17     1683.65      576.55   1564.85 o 
  -3   5  17      885.93      -31.80   1445.99 o 
  -1   5  17    27481.28    32118.46   3374.40 o 
   1   5  17      331.56      225.60   1548.09 o 
   3   5  17    39798.32    38531.46   3806.31 o 
   5   5  17    23006.69    27553.02   3439.24 o 
   7   5  17    38814.28    43117.23   4827.69 o 
   9   5  17    21264.51    19037.22   3691.03 o 
  11   5  17     3105.63     5642.50   3535.01 o 
  13   5  17     3331.41     3417.50   3091.97 o 
 -18   6  17     7578.69     5330.57   3846.62 o 
 -16   6  17     1316.27     2257.17   3186.46 o 
 -14   6  17      529.20     1333.01   2275.26 o 
 -12   6  17    15420.73    16099.44   4019.59 o 
 -10   6  17      884.10      121.31   2040.70 o 
  -8   6  17      818.25     -136.22   1993.71 o 
  -6   6  17       15.80     1823.34   2339.10 o 
  -4   6  17    44642.73    44007.94   4536.63 o 
  -2   6  17    14578.12    13352.82   2479.60 o 
   0   6  17    54588.77    58792.68   4188.19 o 
   2   6  17       12.44     -789.98   1576.90 o 
   4   6  17    18252.21    19090.47   3510.90 o 
   6   6  17    21201.91    22304.21   3353.52 o 
   8   6  17      840.86     1235.33   1854.31 o 
  10   6  17     1042.32     2370.72   2350.89 o 
  12   6  17      485.14      -86.89   2951.48 o 
  14   6  17     2632.34     3374.04   4089.52 o 
 -19   7  17     2101.67     1077.37   3376.87 o 
 -17   7  17     3092.80     1075.30   3024.62 o 
 -15   7  17      238.11     -451.56   2666.99 o 
 -13   7  17    34725.15    33562.65   5515.90 o 
 -11   7  17     1331.19     3635.34   2523.71 o 
  -9   7  17    28576.78    23633.08   3923.86 o 
  -7   7  17     4726.04     6552.82   2634.09 o 
  -5   7  17      282.90    -1194.35   1915.53 o 
  -3   7  17      368.64      446.39   1914.70 o 
  -1   7  17    17108.97    17242.45   3822.21 o 
   1   7  17       20.59     1766.99   2452.81 o 
   3   7  17     2702.13     3640.14   2273.25 o 
   5   7  17    37828.22    40252.61   4757.84 o 
   7   7  17     3176.65     1991.70   2015.51 o 
   9   7  17    16041.66    18693.02   3781.57 o 
  11   7  17      731.13     3521.51   2580.63 o 
  13   7  17     1004.59     3007.10   3341.65 o 
 -18   8  17     3304.21     2122.92   4553.23 o 
 -16   8  17     2682.66    -1276.15   4236.12 o 
 -14   8  17       29.50     1647.95   3076.98 o 
 -12   8  17       49.92     1448.70   2981.65 o 
 -10   8  17     9238.83     8758.28   2868.54 o 
  -8   8  17    55647.68    56498.26   5480.48 o 
  -6   8  17    27214.87    28086.55   4214.97 o 
  -4   8  17     2456.06     2683.30   2225.19 o 
  -2   8  17    13885.17    15513.18   3260.42 o 
   0   8  17    22605.09    22960.34   3850.78 o 
   2   8  17     4621.24     4163.50   2495.21 o 
   4   8  17    42155.12    45136.35   5223.82 o 
   6   8  17     1133.50     1797.84   2339.63 o 
   8   8  17     4465.49     6645.69   2832.70 o 
  10   8  17     1155.35     1956.53   2477.51 o 
  12   8  17      193.37     -578.32   2738.24 o 
 -17   9  17      753.17     1589.06   4685.47 o 
 -15   9  17    22168.87    20365.04   5242.37 o 
 -13   9  17     5058.65     4443.86   3485.50 o 
 -11   9  17     3392.91     5572.13   3244.60 o 
  -9   9  17     7545.95     5634.34   2756.89 o 
  -7   9  17   107852.61   101035.88   6616.43 o 
  -5   9  17    66489.66    67453.50   5971.57 o 
  -3   9  17      671.50     -740.05   1987.89 o 
  -1   9  17    21105.36    19760.18   3726.91 o 
   1   9  17    26005.92    24852.52   4139.57 o 
   3   9  17      359.70     2724.17   2479.12 o 
   5   9  17     1228.85     1135.17   2277.14 o 
   7   9  17       60.86    -1309.09   2326.59 o 
   9   9  17     1339.42     2924.82   3961.31 o 
  11   9  17    10143.47    11500.48   4028.22 o 
 -16  10  17      902.41     1364.94   4524.30 o 
 -14  10  17      891.68     3151.72   3531.27 o 
 -12  10  17    22916.52    24553.95   5282.69 o 
 -10  10  17     2427.54     4905.54   2741.40 o 
  -8  10  17      311.34     -892.54   2053.52 o 
  -6  10  17    10549.48     9871.20   3105.73 o 
  -4  10  17       18.58     1619.80   2263.68 o 
  -2  10  17     5751.25     6036.97   2716.81 o 
   0  10  17     2931.24     2991.94   2525.27 o 
   2  10  17     7445.66     6276.60   2876.34 o 
   4  10  17    12389.99    14194.35   3572.18 o 
   6  10  17     7808.78    10191.48   3302.43 o 
   8  10  17     2308.92     3283.67   3343.67 o 
  10  10  17      290.16     4387.18   4378.03 o 
 -15  11  17      648.20    -3028.80   3269.90 o 
 -13  11  17     1624.11     3611.16   3439.03 o 
 -11  11  17     4172.62     8119.34   3960.37 o 
  -9  11  17     7094.58     6432.39   2948.90 o 
  -7  11  17    12496.87    12602.04   3426.93 o 
  -5  11  17    18535.14    18161.01   3882.05 o 
  -3  11  17      761.36      689.89   2220.53 o 
  -1  11  17       31.87     1385.21   2256.77 o 
   1  11  17      433.50      600.33   2258.89 o 
   3  11  17     2083.17     2563.39   2613.33 o 
   5  11  17      539.32     1105.12   2662.33 o 
   7  11  17    10705.06    10155.59   4381.56 o 
   9  11  17     2386.38     3514.25   3717.78 o 
 -14  12  17       54.82      344.53   3412.27 o 
 -12  12  17     6352.30     5960.95   3878.67 o 
 -10  12  17      665.35     1240.23   2759.59 o 
  -8  12  17     6103.99     5282.51   3053.31 o 
  -6  12  17    26729.77    24365.90   4359.48 o 
  -4  12  17     3191.15     2846.55   2566.35 o 
  -2  12  17    13114.54    14542.40   3533.08 o 
   0  12  17      605.81     1205.92   2472.65 o 
   2  12  17        7.44    -1463.43   2463.10 o 
   4  12  17    13652.72    13279.11   3882.22 o 
   6  12  17    19330.52    16727.30   4206.39 o 
   8  12  17     5968.61     7834.90   4195.69 o 
 -13  13  17      238.57     -204.70   3488.81 o 
 -11  13  17      150.93       57.20   3421.15 o 
  -9  13  17     4916.08     4051.00   3082.31 o 
  -7  13  17    22304.07    18138.32   4302.62 o 
  -5  13  17      268.98     1162.56   2541.43 o 
  -3  13  17     1222.91     -470.87   2245.03 o 
  -1  13  17     8109.02     5356.22   2940.40 o 
   1  13  17     2161.49     3275.70   2828.13 o 
   3  13  17        0.66     1344.87   2739.15 o 
   5  13  17        2.11      -88.43   2767.66 o 
   7  13  17    10404.34     8935.58   4523.29 o 
 -12  14  17      263.79      275.42   3679.38 o 
 -10  14  17       24.22      513.90   3586.03 o 
  -8  14  17      647.65      763.96   2853.09 o 
  -6  14  17     1185.61     1891.89   2675.93 o 
  -4  14  17     9573.90     9393.19   3442.08 o 
  -2  14  17      589.01     1173.98   2716.80 o 
   0  14  17     1864.57     1562.62   2606.67 o 
   2  14  17      880.40     1389.14   2837.50 o 
   4  14  17     2517.46     2623.07   3152.50 o 
   6  14  17      198.85     2277.25   3785.54 o 
  -9  15  17      380.70       -0.93   3107.06 o 
  -7  15  17     9465.93     9574.96   3782.61 o 
  -5  15  17     1426.62     -426.84   2684.60 o 
  -3  15  17      830.92     1282.42   2775.52 o 
  -1  15  17     1908.82     1225.34   2857.10 o 
   1  15  17      368.17      145.53   2666.04 o 
   3  15  17     2022.64     -108.69   3167.11 o 
   5  15  17     4253.66     4127.35   4085.86 o 
  -6  16  17     2584.10     4481.41   3337.00 o 
  -4  16  17     4662.79     5667.02   4004.46 o 
  -2  16  17      362.95       86.63   3252.11 o 
   0  16  17     3655.87     4642.99   3734.39 o 
   2  16  17    12680.47    12534.33   4792.78 o 
 -20   0  18      430.70      863.86   3610.65 o 
 -18   0  18    10423.35    14026.71   5213.92 o 
 -16   0  18    12943.93    17773.33   5401.86 o 
 -14   0  18    19408.43    25173.00   5757.59 o 
 -12   0  18    20891.50    21040.02   4029.58 o 
 -10   0  18    12397.20    19564.21   3650.22 o 
  -8   0  18    32094.46    35581.21   4395.98 o 
  -6   0  18   104232.63    95661.49   5412.38 o 
  -4   0  18   658249.94   710998.69  37957.54 o 
  -2   0  18    81113.65    71964.95   7186.76 o 
   0   0  18   121888.30   121496.42   8310.37 o 
   2   0  18     7141.15     7898.09   3566.96 o 
   4   0  18       84.07      444.67   2575.55 o 
   6   0  18     9538.08     9813.11   3848.14 o 
   8   0  18   168570.95   152227.42  10328.46 o 
  10   0  18     8065.12    11528.77   6801.76 o 
  12   0  18      200.24    -2203.09   4491.73 o 
  14   0  18    43395.80    48938.43  12897.67 o 
 -19   1  18     2090.41     2562.05   2853.67 o 
 -17   1  18    13336.29    12503.93   3498.31 o 
 -15   1  18     2729.43     1667.07   2373.31 o 
 -13   1  18      388.44     1180.39   1936.09 o 
 -11   1  18     7049.38     6169.33   1941.22 o 
  -9   1  18    28289.25    36371.20   3201.52 o 
  -7   1  18      503.93     1372.00   1416.88 o 
  -5   1  18     6580.50     8511.78   1729.78 o 
  -3   1  18     2270.54     1383.96   1452.66 o 
  -1   1  18    16733.97    18056.31   2479.56 o 
   1   1  18    27226.85    23616.70   2834.40 o 
   3   1  18      705.91       86.29   1719.57 o 
   5   1  18      928.89      643.43   1853.35 o 
   7   1  18    30071.44    29095.19   4154.33 o 
   9   1  18    18616.45    21783.65   3752.56 o 
  11   1  18     1296.38      576.17   3379.07 o 
  13   1  18     4466.17     1271.28   3696.05 o 
  15   1  18      418.40     -989.46   3611.85 o 
 -20   2  18      177.61     1627.84   2642.40 o 
 -18   2  18      408.76     1177.45   2481.46 o 
 -16   2  18    10683.36    12602.64   3429.24 o 
 -14   2  18    10118.24    12766.19   3306.44 o 
 -12   2  18      786.81      828.37   1696.31 o 
 -10   2  18    20614.46    26950.95   2996.81 o 
  -8   2  18     4969.54     7823.41   1936.22 o 
  -6   2  18    25579.03    29451.94   3168.78 o 
  -4   2  18     9084.95     9627.40   2157.46 o 
  -2   2  18      264.46      313.81   1444.00 o 
   0   2  18    21284.85    19435.48   2681.94 o 
   2   2  18    18245.25    19444.35   2781.29 o 
   4   2  18     1055.85      995.02   1867.67 o 
   6   2  18     1304.83      781.30   2315.66 o 
   8   2  18    44491.75    41569.70   5380.14 o 
  10   2  18     5074.12     2650.60   3479.48 o 
  12   2  18     1076.30     2475.04   3952.86 o 
  14   2  18     4444.60     2410.27   4126.66 o 
 -19   3  18     2332.89     5895.43   2964.50 o 
 -17   3  18      432.27     2160.11   2608.19 o 
 -15   3  18      701.53    -1962.36   1962.36 o 
 -13   3  18    22615.03    24515.32   3494.81 o 
 -11   3  18    13470.04    14676.64   2467.36 o 
  -9   3  18     6607.37     8827.53   1996.29 o 
  -7   3  18    26824.72    21882.00   2893.89 o 
  -5   3  18    26314.63    27044.15   3139.51 o 
  -3   3  18      541.52     1365.76   1519.41 o 
  -1   3  18    14187.33    14827.11   2480.44 o 
   1   3  18       52.07      742.39   1561.21 o 
   3   3  18    54262.60    52558.51   5193.82 o 
   5   3  18     7433.86     4693.08   2716.29 o 
   7   3  18    15941.81    16881.00   2974.53 o 
   9   3  18     3901.29     3851.77   2830.88 o 
  11   3  18    12407.29    10738.00   4620.05 o 
  13   3  18     2510.82     2334.32   3665.85 o 
 -20   4  18     1410.61     3817.05   3736.11 o 
 -18   4  18       46.43     1286.79   3138.44 o 
 -16   4  18     8031.57    10689.09   4036.50 o 
 -14   4  18    16494.16    14687.50   2982.83 o 
 -12   4  18     1715.24     2980.50   1895.54 o 
 -10   4  18      102.08      -47.45   1677.86 o 
  -8   4  18     3426.79     3109.14   1901.92 o 
  -6   4  18    44191.32    40470.08   3684.30 o 
  -4   4  18    82336.77    81644.91   4432.47 o 
  -2   4  18     3637.36      828.56   1571.65 o 
   0   4  18    11074.72    12555.87   2459.79 o 
   2   4  18      117.28     -456.20   1567.10 o 
   4   4  18    20583.75    22510.91   3122.72 o 
   6   4  18    36034.92    37455.09   4645.71 o 
   8   4  18    20920.82    23586.06   3425.00 o 
  10   4  18      716.35      422.25   2502.45 o 
  12   4  18      121.57     2117.53   5710.91 o 
  14   4  18      352.54      860.49   3778.84 o 
 -19   5  18        3.31     1459.75   3590.11 o 
 -17   5  18     8207.41     8575.64   3815.55 o 
 -15   5  18     8082.05     7667.47   3643.31 o 
 -13   5  18     5582.28     8566.98   3418.37 o 
 -11   5  18      221.45      425.76   2001.66 o 
  -9   5  18     2442.76     3783.90   2669.72 o 
  -7   5  18     5514.18     5554.53   2002.66 o 
  -5   5  18        8.16      751.28   1621.33 o 
  -3   5  18    26459.78    24661.87   3025.70 o 
  -1   5  18   123695.46   121040.71   5740.66 o 
   1   5  18     1403.84       42.98   1558.84 o 
   3   5  18    26304.42    29395.97   3464.04 o 
   5   5  18     1292.88      -13.89   1753.78 o 
   7   5  18      832.75     1280.54   1874.51 o 
   9   5  18      417.97      979.09   2176.99 o 
  11   5  18      195.90      874.39   2788.63 o 
  13   5  18     7165.10     2395.59   5903.41 o 
 -18   6  18      143.77     2456.04   3217.28 o 
 -16   6  18     7852.45     6853.85   4256.71 o 
 -14   6  18       29.22     1204.30   2619.09 o 
 -12   6  18    12400.19    16361.75   4076.62 o 
 -10   6  18    27455.73    24567.23   3919.53 o 
  -8   6  18     5132.26     2799.43   2332.90 o 
  -6   6  18     1001.51      580.01   2281.53 o 
  -4   6  18    10847.49     8881.51   2734.87 o 
  -2   6  18      131.46        7.87   1601.33 o 
   0   6  18    10325.31    12865.32   2624.97 o 
   2   6  18     4100.27     6066.65   2215.51 o 
   4   6  18     5872.40     4553.93   2154.00 o 
   6   6  18     2525.03     3850.14   2182.65 o 
   8   6  18    41483.00    42811.30   4480.95 o 
  10   6  18    13399.34    10927.28   3275.32 o 
  12   6  18      829.15     1411.40   3217.90 o 
 -19   7  18      848.81     -135.92   4158.89 o 
 -17   7  18     1247.49     1090.85   3444.95 o 
 -15   7  18     6158.67     4615.66   3311.21 o 
 -13   7  18     3741.50     3263.47   3085.71 o 
 -11   7  18     2186.03     2162.10   2298.07 o 
  -9   7  18     8273.10     7364.81   2795.54 o 
  -7   7  18    21221.41    27702.32   4131.89 o 
  -5   7  18       75.17     -515.98   1994.89 o 
  -3   7  18    13689.17    18107.30   3964.00 o 
  -1   7  18       56.55    -1936.23   2037.37 o 
   1   7  18      180.99     -886.18   2079.51 o 
   3   7  18     6064.26     7538.61   2404.94 o 
   5   7  18     5676.24     4558.18   2472.15 o 
   7   7  18     5561.52     4812.82   2620.62 o 
   9   7  18     3062.24     4176.93   2666.93 o 
  11   7  18      330.11     2399.24   3046.23 o 
  13   7  18     2042.28     4573.93   3463.22 o 
 -18   8  18     6272.80     6063.06   5324.27 o 
 -16   8  18     1549.02     5117.39   4912.77 o 
 -14   8  18     1603.69     1329.54   3178.25 o 
 -12   8  18    24557.67    27490.31   5192.17 o 
 -10   8  18     6178.48     6812.50   2902.27 o 
  -8   8  18       12.04      407.23   2208.40 o 
  -6   8  18    31929.29    35346.42   4707.05 o 
  -4   8  18      845.93     1859.78   2170.68 o 
  -2   8  18     1618.92     2907.55   2288.87 o 
   0   8  18    24691.75    21166.89   3784.38 o 
   2   8  18       18.98     -126.51   2277.96 o 
   4   8  18    36051.80    33167.09   4684.94 o 
   6   8  18    67601.45    68146.08   6370.66 o 
   8   8  18     7111.36     4576.35   3352.92 o 
  10   8  18      317.54     1871.58   2428.04 o 
  12   8  18     7458.40     7268.06   3911.18 o 
 -17   9  18     1392.96     3817.97   4915.44 o 
 -15   9  18        9.46     2284.61   3401.74 o 
 -13   9  18     1738.85     2157.10   3175.81 o 
 -11   9  18     3913.90     3790.33   3290.21 o 
  -9   9  18    24016.83    21294.54   4008.76 o 
  -7   9  18    25396.50    26801.74   4328.44 o 
  -5   9  18     2086.80     1867.60   2339.75 o 
  -3   9  18    25251.85    26724.24   4136.55 o 
  -1   9  18    60209.67    55946.25   5588.97 o 
   1   9  18    15108.32    16463.43   3704.68 o 
   3   9  18    24258.01    28415.75   4517.60 o 
   5   9  18     7890.27     9158.08   3152.61 o 
   7   9  18      353.46     3360.63   3150.36 o 
   9   9  18     1444.21    10624.89   5027.61 o 
  11   9  18       96.05     5370.27   3423.39 o 
 -16  10  18     1261.13      757.61   4301.92 o 
 -14  10  18    10523.75    17350.31   5017.50 o 
 -12  10  18       13.81     1243.41   3160.10 o 
 -10  10  18      364.62     1951.30   2518.16 o 
  -8  10  18    11789.78    10510.56   3179.12 o 
  -6  10  18    49597.49    47968.14   5521.40 o 
  -4  10  18    10918.74    14906.13   3516.73 o 
  -2  10  18    23575.35    23624.68   4146.66 o 
   0  10  18    26598.32    33082.18   4724.34 o 
   2  10  18     1226.92      809.95   2376.47 o 
   4  10  18     3249.70     2538.66   2526.45 o 
   6  10  18     6036.08     6906.60   3076.62 o 
   8  10  18     2655.21     6116.88   3786.15 o 
  10  10  18    19080.52    18658.86   5285.24 o 
 -15  11  18     8753.52     8488.64   4515.62 o 
 -13  11  18      239.51     2723.66   3667.24 o 
 -11  11  18     5241.90     3342.88   3656.39 o 
  -9  11  18     4145.72     6418.75   3060.94 o 
  -7  11  18    22588.17    23607.25   4377.84 o 
  -5  11  18    12219.03    11704.17   3484.61 o 
  -3  11  18    16789.05    16189.23   3708.89 o 
  -1  11  18     3677.16     2947.82   2520.53 o 
   1  11  18      256.35       24.20   2358.14 o 
   3  11  18     6252.73     4427.16   2924.29 o 
   5  11  18      225.07      322.07   2511.81 o 
   7  11  18      493.76    -1230.62   2943.16 o 
   9  11  18     5200.77    10758.96   4504.09 o 
 -14  12  18     3152.39     2255.08   3889.77 o 
 -12  12  18      764.59     3009.81   3755.85 o 
 -10  12  18      325.91     -594.17   2494.53 o 
  -8  12  18     9905.65    10879.28   3583.77 o 
  -6  12  18     2497.54      460.20   2528.10 o 
  -4  12  18       85.61    -2042.02   2249.26 o 
  -2  12  18     1249.89     2370.20   2561.19 o 
   0  12  18     1531.87      597.79   2339.12 o 
   2  12  18        2.88    -2289.37   2289.37 o 
   4  12  18       14.36     1684.16   2836.53 o 
   6  12  18     8740.10    10678.35   3923.60 o 
   8  12  18    11674.01    12024.92   4749.84 o 
 -13  13  18     2542.70     1915.36   3892.46 o 
 -11  13  18     7917.66    11037.78   4709.09 o 
  -9  13  18       30.58     -556.42   2680.38 o 
  -7  13  18     3748.51     3067.83   2760.73 o 
  -5  13  18       26.18     1937.32   2617.78 o 
  -3  13  18      221.07      379.04   2490.63 o 
  -1  13  18     3325.99     2993.82   2660.86 o 
   1  13  18      623.38     1394.35   2620.35 o 
   3  13  18     4164.31     1425.69   2924.19 o 
   5  13  18     4874.01     2262.77   3169.53 o 
   7  13  18     4746.81     7994.91   4545.87 o 
 -12  14  18     1406.15      300.90   3890.31 o 
 -10  14  18      680.79      481.88   3578.76 o 
  -8  14  18     3459.51     3082.49   3042.11 o 
  -6  14  18     1597.61     3953.73   3016.10 o 
  -4  14  18     5683.93    11226.93   3560.01 o 
  -2  14  18     3292.55     6539.53   3183.92 o 
   0  14  18    19100.40    20797.23   4443.21 o 
   2  14  18     1268.21     2687.30   3115.49 o 
   4  14  18     2166.44     1775.80   3207.49 o 
   6  14  18     3997.45     4559.14   4267.42 o 
  -9  15  18     2826.38     4978.64   3613.75 o 
  -7  15  18      990.10     3729.14   3275.12 o 
  -5  15  18     3722.80     2701.72   2972.50 o 
  -3  15  18      575.62     1697.64   3026.36 o 
  -1  15  18     1982.54     2368.97   3094.86 o 
   1  15  18     6255.35     4497.54   3192.07 o 
   3  15  18     1512.15    -1219.65   2949.29 o 
  -4  16  18     5815.45     4655.63   3538.51 o 
  -2  16  18     1911.21     2277.80   3569.02 o 
 -19   1  19     5277.46     8977.18   3373.82 o 
 -17   1  19     1365.46     3339.89   2687.62 o 
 -15   1  19    18113.24    22771.85   4118.56 o 
 -13   1  19    14639.89    15021.09   2634.04 o 
 -11   1  19    18432.88    18324.96   2716.61 o 
  -9   1  19     3781.55     6135.43   1898.43 o 
  -7   1  19       67.91      472.28   1580.76 o 
  -5   1  19   189702.69   186742.19   6012.59 o 
  -3   1  19   309931.19   313393.91   8167.20 o 
  -1   1  19     3490.40     3017.46   2174.02 o 
   1   1  19     1194.85     1850.07   2010.57 o 
   3   1  19    29647.28    29414.30   3975.99 o 
   5   1  19    21390.14    18444.81   3448.33 o 
   7   1  19    16634.34    15918.62   3756.40 o 
   9   1  19    14043.87    16145.48   3885.03 o 
  11   1  19    10550.50     4847.49   4214.13 o 
  13   1  19     6109.20     7011.97   4970.03 o 
 -20   2  19      332.82     3765.53   2937.68 o 
 -18   2  19    14345.64    14492.30   3901.35 o 
 -16   2  19    12323.47    13434.42   3505.65 o 
 -14   2  19      260.67     -524.17   2086.70 o 
 -12   2  19       25.00     -919.85   1595.91 o 
 -10   2  19      408.54     1273.91   1608.47 o 
  -8   2  19      490.09      325.00   1704.19 o 
  -6   2  19       68.55      726.86   1586.21 o 
  -4   2  19      111.42      848.78   1555.47 o 
  -2   2  19    39780.88    37716.91   4188.20 o 
   0   2  19   164859.08   148925.64   8751.73 o 
   2   2  19   121789.63   118385.90   7078.86 o 
   4   2  19    11964.76    10328.49   2791.73 o 
   6   2  19    14418.25    14543.51   3235.92 o 
   8   2  19     9780.50     8502.66   2785.48 o 
  10   2  19     6307.47    10651.81   6694.81 o 
  12   2  19    14804.10    11019.51   5375.07 o 
  14   2  19       46.85     -806.23   3830.46 o 
 -19   3  19       50.67     -721.87   3124.43 o 
 -17   3  19     1248.30      397.58   2401.84 o 
 -15   3  19     2963.60     1056.70   2450.14 o 
 -13   3  19     3238.57     4798.17   2573.77 o 
 -11   3  19     3605.11     4821.23   2134.38 o 
  -9   3  19    11462.18    16129.61   2796.23 o 
  -7   3  19    27488.80    28451.92   3324.13 o 
  -5   3  19    55110.60    52877.45   4063.87 o 
  -3   3  19     3830.97     3247.25   1716.76 o 
  -1   3  19      730.11     -240.08   1486.85 o 
   1   3  19    20362.44    18037.67   2820.92 o 
   3   3  19        4.40     -391.27   1539.15 o 
   5   3  19    50001.84    45572.72   4894.89 o 
   7   3  19      868.26     -907.34   1817.70 o 
   9   3  19     8079.58     4537.24   2942.28 o 
  11   3  19     4999.63     6395.36   6652.03 o 
  13   3  19     1673.45     2062.94   3681.04 o 
 -20   4  19     2052.02     2370.99   3792.75 o 
 -18   4  19     4475.17     6118.88   3708.48 o 
 -16   4  19     1177.72     -114.47   3002.34 o 
 -14   4  19     5647.39     5449.26   3148.83 o 
 -12   4  19    32191.06    33577.84   3835.57 o 
 -10   4  19    10979.03    11462.50   2546.16 o 
  -8   4  19     2399.69     1127.00   1769.63 o 
  -6   4  19    11204.44    11499.43   2406.42 o 
  -4   4  19      280.61    -1190.23   1444.19 o 
  -2   4  19    20037.35    21758.41   2940.06 o 
   0   4  19    10670.56    10170.26   2375.33 o 
   2   4  19     4638.47     3081.17   1948.12 o 
   4   4  19      274.64      550.45   1775.59 o 
   6   4  19     3516.69     1102.57   2102.90 o 
   8   4  19     2787.78     5065.52   2552.42 o 
  10   4  19     4512.96     5285.70   3277.11 o 
  12   4  19      711.77     2523.92   5325.91 o 
 -19   5  19     1539.24     4715.36   4475.57 o 
 -17   5  19     5422.07     6283.55   4310.16 o 
 -15   5  19    23916.89    23618.45   6375.67 o 
 -13   5  19       99.15    -1029.79   2403.54 o 
 -11   5  19     5741.63     7364.66   2767.80 o 
  -9   5  19     3343.27     7125.48   3114.54 o 
  -7   5  19     6763.07     5470.88   2061.92 o 
  -5   5  19    20880.54    21411.19   2958.99 o 
  -3   5  19    45844.36    41805.41   3821.17 o 
  -1   5  19     1163.22      420.13   1670.45 o 
   1   5  19     1814.78      643.49   1770.30 o 
   3   5  19    37256.15    36075.83   3913.62 o 
   5   5  19       45.76     -711.31   1986.26 o 
   7   5  19     4805.53     7536.11   2432.99 o 
   9   5  19    11120.73     9418.70   3603.72 o 
  11   5  19      160.27     1017.08   3622.87 o 
  13   5  19       88.60      133.11   4095.59 o 
 -18   6  19       84.59     1810.96   4132.56 o 
 -16   6  19      916.13     2763.16   3871.44 o 
 -14   6  19        2.96     -561.56   2463.76 o 
 -12   6  19     6968.78     7476.85   3386.64 o 
 -10   6  19    27977.16    26076.50   4081.36 o 
  -8   6  19    20491.20    16372.99   3440.83 o 
  -6   6  19    30975.51    27993.52   4057.60 o 
  -4   6  19     1094.40     3185.69   2223.17 o 
  -2   6  19     5420.24     3797.23   2312.19 o 
   0   6  19     7470.65     7063.80   2345.52 o 
   2   6  19     5398.19     7635.01   2342.81 o 
   4   6  19    18663.14    17512.62   3096.41 o 
   6   6  19     6456.43     5482.05   2377.23 o 
   8   6  19     1025.01     1910.44   2346.36 o 
  10   6  19     1319.70     2924.34   2647.08 o 
  12   6  19     9551.81    11095.80   5529.75 o 
 -17   7  19     3899.96     7441.14   4899.95 o 
 -15   7  19     3143.70     2651.41   3127.25 o 
 -13   7  19    54206.42    56049.88   6965.74 o 
 -11   7  19     2990.53      529.69   2261.97 o 
  -9   7  19    13226.05    13144.58   3410.36 o 
  -7   7  19    17346.46    17223.13   3737.37 o 
  -5   7  19     2041.95      465.70   2073.19 o 
  -3   7  19    57675.77    55737.76   6193.28 o 
  -1   7  19     6569.34     6923.52   2655.57 o 
   1   7  19       14.77     -816.63   2029.75 o 
   3   7  19    15263.58    14663.76   3465.53 o 
   5   7  19   126264.69   120653.91   7899.61 o 
   7   7  19     1256.93     4608.88   2787.00 o 
   9   7  19    10096.52    10098.83   3170.92 o 
  11   7  19     5452.79     8263.79   3854.72 o 
 -18   8  19      374.41     2662.95   4703.70 o 
 -16   8  19     4171.32     8094.21   5131.92 o 
 -14   8  19     3246.10     2056.15   3233.56 o 
 -12   8  19     9234.67    10681.37   3993.40 o 
 -10   8  19        0.48     1201.42   2279.58 o 
  -8   8  19    40849.32    34422.15   4706.31 o 
  -6   8  19     3740.29     3198.59   2559.93 o 
  -4   8  19    16569.58    15739.81   3582.81 o 
  -2   8  19    55967.44    59790.89   5761.12 o 
   0   8  19   105395.29    88544.75   6544.85 o 
   2   8  19     4106.54     5302.57   2754.67 o 
   4   8  19    11750.91    10807.50   3201.83 o 
   6   8  19      722.37     2696.62   2527.11 o 
   8   8  19      812.37     2787.27   3244.81 o 
  10   8  19     2832.61     6240.81   3355.50 o 
  12   8  19      429.12     2675.10   3361.87 o 
 -17   9  19     3660.68     3588.23   5021.67 o 
 -15   9  19     3493.24     9338.48   4338.79 o 
 -13   9  19     3523.02     5831.51   3826.08 o 
 -11   9  19      100.66     -745.45   2273.52 o 
  -9   9  19      514.19      508.64   2258.20 o 
  -7   9  19    40997.63    36590.55   5010.66 o 
  -5   9  19     3501.58     5505.55   2837.91 o 
  -3   9  19       35.46      -64.57   2159.39 o 
  -1   9  19    48904.67    46381.89   5340.21 o 
   1   9  19      763.16     3063.60   2499.00 o 
   3   9  19     9733.80     8029.48   2908.11 o 
   5   9  19    12000.12    16514.70   3859.95 o 
   7   9  19     2491.77     4087.58   3496.44 o 
   9   9  19     1768.32     4609.90   4549.78 o 
  11   9  19    36411.21    38476.81   6485.46 o 
 -16  10  19        4.39     -216.90   4196.03 o 
 -14  10  19       42.51     -574.14   3358.43 o 
 -12  10  19     3390.08     -435.08   3064.03 o 
 -10  10  19       82.19     2536.23   2492.05 o 
  -8  10  19     5477.34     4289.19   2799.25 o 
  -6  10  19      473.12      156.32   2282.00 o 
  -4  10  19     1068.68     1572.70   2410.15 o 
  -2  10  19     1726.41     2339.70   2394.92 o 
   0  10  19     3848.01      870.15   2408.06 o 
   2  10  19      280.91      222.05   2284.49 o 
   4  10  19      109.10      161.25   2508.14 o 
   6  10  19     5072.90     4925.62   3066.88 o 
   8  10  19      165.81     -311.69   3098.20 o 
  10  10  19     1005.97     7672.71   3596.13 o 
 -15  11  19        0.51     1493.80   3559.01 o 
 -13  11  19     1300.23    -1438.98   3312.92 o 
 -11  11  19     1443.95     2257.77   3455.03 o 
  -9  11  19        4.32     1576.04   2627.56 o 
  -7  11  19       67.75     -298.47   2514.94 o 
  -5  11  19      682.91      993.51   2401.65 o 
  -3  11  19     3467.22     5776.83   2836.35 o 
  -1  11  19    16871.80    19209.87   3897.74 o 
   1  11  19      151.08     -489.88   2465.51 o 
   3  11  19    11000.74    11884.10   3566.52 o 
   5  11  19       37.26     -826.73   2559.12 o 
   7  11  19     6263.57    10727.90   4319.65 o 
   9  11  19    10475.45    11489.12   4767.36 o 
 -14  12  19     6197.36     8542.67   4408.60 o 
 -12  12  19     7910.06    10921.61   4688.63 o 
 -10  12  19     1804.18     3150.32   2905.70 o 
  -8  12  19      277.28     3879.28   2925.46 o 
  -6  12  19      791.21     1992.17   2636.21 o 
  -4  12  19    12401.54    13031.21   3557.20 o 
  -2  12  19    14367.22    16985.79   3875.15 o 
   0  12  19     1515.20     2002.47   2633.40 o 
   2  12  19      486.53     2032.69   2769.91 o 
   4  12  19     1339.74     1208.68   2908.43 o 
   6  12  19      304.52     4415.23   3821.99 o 
   8  12  19     2090.83     4688.78   3923.69 o 
 -13  13  19       22.15     1286.96   3654.09 o 
 -11  13  19     2236.54     2559.36   3880.08 o 
  -9  13  19     1122.46     3785.38   3192.96 o 
  -7  13  19     4853.04     4882.99   3114.14 o 
  -5  13  19      580.55      679.45   2469.48 o 
  -3  13  19     2572.22     3606.35   2767.36 o 
  -1  13  19     6046.88     6549.38   3242.49 o 
   1  13  19     2085.40     2954.36   2780.19 o 
   3  13  19      350.52      321.68   2943.17 o 
   5  13  19       37.84     -601.51   2829.96 o 
 -10  14  19     6998.79    10935.23   4700.16 o 
  -8  14  19      249.78     1492.40   3016.08 o 
  -6  14  19      285.95      -59.79   2843.85 o 
  -4  14  19      179.58     -450.85   2473.97 o 
  -2  14  19     1090.87     3201.85   2936.56 o 
   0  14  19     1519.27     1191.55   2564.02 o 
   2  14  19     1529.31     1744.57   3204.51 o 
   4  14  19     2457.77     3066.54   3370.39 o 
  -7  15  19     1200.74     2090.49   3069.32 o 
  -5  15  19       18.44      691.56   2980.54 o 
  -3  15  19     1651.41     3661.25   3133.74 o 
  -1  15  19     2879.04     4070.01   3258.18 o 
   1  15  19       97.14      675.75   2953.41 o 
 -20   0  20     1021.81     -267.79   3786.20 o 
 -18   0  20     1311.38     5637.70   4366.93 o 
 -16   0  20    60309.32    42121.80   7593.16 o 
 -14   0  20     5376.55     3885.45   3608.67 o 
 -12   0  20   100237.78    97666.48   7070.13 o 
 -10   0  20     1558.28     1752.32   2329.33 o 
  -8   0  20     1668.97     -738.18   2426.35 o 
  -6   0  20      653.71      233.79   2592.97 o 
  -4   0  20   156566.97   153861.17   9594.87 o 
  -2   0  20     9474.89     6930.56   3436.63 o 
   0   0  20    43802.64    35938.07   6245.64 o 
   2   0  20    31186.18    35770.89   6204.66 o 
   4   0  20    12058.88     6852.95   3739.80 o 
   6   0  20    11235.58    13401.74   4586.29 o 
   8   0  20    17823.79    23303.57   5550.52 o 
  10   0  20       74.32     2780.59   5411.46 o 
  12   0  20     1504.29    -1155.02   5090.62 o 
 -19   1  20     6334.26     7035.97   3217.54 o 
 -17   1  20    11197.16     9191.73   3278.06 o 
 -15   1  20     1876.41     2082.24   2509.63 o 
 -13   1  20      548.67     3039.40   1833.55 o 
 -11   1  20    22761.17    21285.82   2856.40 o 
  -9   1  20    10805.21     6533.55   2171.06 o 
  -7   1  20     2879.28     2387.21   1778.79 o 
  -5   1  20     2651.59     2613.06   2080.35 o 
  -3   1  20      310.34      879.12   1755.28 o 
  -1   1  20    30141.05    25277.31   3755.99 o 
   1   1  20   138115.42   125407.45   7844.73 o 
   3   1  20    36363.88    37656.47   4510.85 o 
   5   1  20    19727.54    17610.67   3496.44 o 
   7   1  20     5634.17     5413.62   2426.98 o 
   9   1  20     3778.78     3737.60   2879.92 o 
  11   1  20     8187.23     4485.65   4287.28 o 
  13   1  20     5462.67     2570.71   5015.76 o 
 -20   2  20        9.41     -869.91   2720.06 o 
 -18   2  20       68.82     1013.39   2573.15 o 
 -16   2  20    21919.49    23205.63   4204.02 o 
 -14   2  20     3130.86     2672.55   2417.94 o 
 -12   2  20      654.21      705.81   1866.05 o 
 -10   2  20    16605.15    17927.08   2959.56 o 
  -8   2  20    18019.28    18887.42   2921.98 o 
  -6   2  20    58104.89    61736.87   4394.95 o 
  -4   2  20     3355.60     4068.71   1865.87 o 
  -2   2  20     2383.99     3061.71   2080.26 o 
   0   2  20      236.77     -781.86   1802.67 o 
   2   2  20    66815.38    56782.82   6045.26 o 
   4   2  20     1438.64      744.44   2023.00 o 
   6   2  20        1.85      720.38   2000.44 o 
   8   2  20    41340.68    42548.08   5764.43 o 
  10   2  20       10.16    -1629.88   2896.06 o 
  12   2  20     2793.35      491.95   5133.40 o 
 -19   3  20     2584.71     6758.46   3991.84 o 
 -17   3  20      320.81      740.37   2594.09 o 
 -15   3  20    13022.52    17956.99   4474.38 o 
 -13   3  20    34436.66    42501.18   5832.11 o 
 -11   3  20    90664.73    84076.10   5282.92 o 
  -9   3  20    75208.78    71538.39   4908.61 o 
  -7   3  20     1636.60     1525.73   1746.25 o 
  -5   3  20     8185.70     6235.76   2071.49 o 
  -3   3  20     5328.81     7184.66   2083.61 o 
  -1   3  20       38.30     -835.95   1548.01 o 
   1   3  20    23264.24    24109.74   3786.35 o 
   3   3  20    17780.07    18978.17   3558.83 o 
   5   3  20     2304.00     4827.37   2483.38 o 
   7   3  20     1502.47     2820.90   2621.07 o 
   9   3  20    18124.79    19809.04   4538.79 o 
  11   3  20    18969.08    18226.19   5808.84 o 
  13   3  20    10404.19     6395.36   6801.76 o 
 -18   4  20       10.06     3728.80   4270.57 o 
 -16   4  20     9786.25     8853.10   4696.46 o 
 -14   4  20     5906.85    10582.80   3673.83 o 
 -12   4  20     8376.73     6621.34   2606.31 o 
 -10   4  20    11229.13    12408.81   2670.30 o 
  -8   4  20     8061.26     8633.10   2370.72 o 
  -6   4  20     2291.27     -706.97   1597.68 o 
  -4   4  20     1439.78      659.68   1617.43 o 
  -2   4  20      472.06     -556.62   1535.36 o 
   0   4  20     2658.88     2969.70   1883.75 o 
   2   4  20     1172.54     1031.11   1778.71 o 
   4   4  20     5891.14     5571.98   2574.71 o 
   6   4  20      430.00      847.30   2024.49 o 
   8   4  20     3935.58     2607.22   2329.21 o 
  10   4  20      231.85      595.66   2922.48 o 
  12   4  20     1270.49     4184.25   4429.97 o 
 -19   5  20     6424.92    11714.46   5484.03 o 
 -17   5  20     1238.96     4213.03   4295.37 o 
 -15   5  20     9545.49    14029.48   5333.01 o 
 -13   5  20     5552.28     6786.60   3294.35 o 
 -11   5  20     1131.18      208.19   2088.08 o 
  -9   5  20     2086.95     1898.06   2278.00 o 
  -7   5  20    24262.86    27195.71   4078.27 o 
  -5   5  20     9431.54     9143.36   2328.41 o 
  -3   5  20     1723.39     2585.15   1859.57 o 
  -1   5  20    14391.28    16447.95   2841.51 o 
   1   5  20    34722.38    31948.44   3711.02 o 
   3   5  20      735.01      342.00   1869.76 o 
   5   5  20     2982.04     1111.40   1911.97 o 
   7   5  20     2266.31     3399.05   2545.71 o 
   9   5  20       11.74       57.40   2810.27 o 
  11   5  20     3628.70     5252.15   4582.62 o 
 -18   6  20     1111.57     2166.93   4050.30 o 
 -16   6  20     6722.35     8652.85   4664.65 o 
 -14   6  20      387.02      920.17   2812.76 o 
 -12   6  20     5955.32     5413.71   3103.04 o 
 -10   6  20     2942.24     7534.14   2779.17 o 
  -8   6  20    51851.34    53454.71   6121.91 o 
  -6   6  20    63603.70    69748.40   5753.89 o 
  -4   6  20     1779.03     1829.58   2171.14 o 
  -2   6  20    12581.01    13298.05   3223.86 o 
   0   6  20     1229.28      875.91   2087.81 o 
   2   6  20     6670.17     5558.87   2330.90 o 
   4   6  20    16886.30    18190.40   3246.18 o 
   6   6  20     5621.42     6633.82   2888.36 o 
   8   6  20    20961.77    24310.56   5012.14 o 
  10   6  20     3817.77     9176.63   3852.94 o 
  12   6  20     2140.93     1920.76   4418.02 o 
 -17   7  20        4.51     1999.34   4037.85 o 
 -15   7  20      420.17     2798.63   2976.86 o 
 -13   7  20    12768.40    12439.56   4020.53 o 
 -11   7  20    26554.80    27144.27   4241.72 o 
  -9   7  20      301.17      425.04   2270.99 o 
  -7   7  20      588.26     1180.80   2245.02 o 
  -5   7  20    14471.21    12480.92   3212.61 o 
  -3   7  20     8904.98    10058.38   3473.74 o 
  -1   7  20    26771.32    21115.23   3814.12 o 
   1   7  20    43051.41    40440.31   4977.95 o 
   3   7  20     2389.57     3675.64   2588.50 o 
   5   7  20     5760.75     5157.36   2823.17 o 
   7   7  20     3290.11     4347.13   2828.47 o 
   9   7  20      539.75      790.51   2469.92 o 
  11   7  20     2154.01     1759.18   4269.20 o 
 -16   8  20     2458.42     4280.29   4797.77 o 
 -14   8  20       56.57     -918.40   2911.48 o 
 -12   8  20     7265.95    11045.23   4118.33 o 
 -10   8  20     4182.13     5086.35   2902.29 o 
  -8   8  20    10145.10     4051.88   2724.18 o 
  -6   8  20    31126.58    32382.65   4671.18 o 
  -4   8  20     5719.64     8440.75   2952.86 o 
  -2   8  20      718.67     1598.75   2310.06 o 
   0   8  20    16701.81    15288.98   3614.61 o 
   2   8  20     2871.77     1706.97   2490.22 o 
   4   8  20    10361.40    11909.62   3416.79 o 
   6   8  20     3291.23     6513.73   2978.77 o 
   8   8  20    18817.32    20274.09   6107.27 o 
  10   8  20     2748.15     7767.37   3844.26 o 
 -17   9  20      647.04     2231.31   4777.53 o 
 -15   9  20     3548.82     2377.67   3552.74 o 
 -13   9  20     9415.02     8710.91   4113.25 o 
 -11   9  20     6959.01     7299.89   3114.36 o 
  -9   9  20     9719.76    12833.32   3492.37 o 
  -7   9  20    15697.42    15512.90   3676.90 o 
  -5   9  20     2631.85     3756.06   2612.65 o 
  -3   9  20     3841.93     4883.83   2764.01 o 
  -1   9  20     7658.32     6437.93   2784.73 o 
   1   9  20    14663.19     9999.07   3283.60 o 
   3   9  20      299.26      365.47   2310.08 o 
   5   9  20      569.73      511.47   2445.76 o 
   7   9  20     3287.16     5333.77   3492.64 o 
   9   9  20     4063.98     5416.42   5028.04 o 
 -16  10  20     5447.53    11234.21   5873.55 o 
 -14  10  20      530.35     3680.01   3607.66 o 
 -12  10  20      356.70      573.73   3297.48 o 
 -10  10  20     1911.27      955.49   2575.53 o 
  -8  10  20      935.86     3198.87   2678.01 o 
  -6  10  20     6896.76     9684.05   3207.07 o 
  -4  10  20     3748.08     2994.37   2465.16 o 
  -2  10  20    39400.86    39366.05   5200.10 o 
   0  10  20    13124.20    16881.19   3913.36 o 
   2  10  20    18702.75    24892.99   4546.63 o 
   4  10  20    19540.37    22862.36   4423.65 o 
   6  10  20     3160.96     4629.68   3046.49 o 
   8  10  20       27.53     -208.09   3337.31 o 
 -15  11  20     1532.28     5468.69   4137.63 o 
 -13  11  20     1273.68     2741.22   3798.58 o 
 -11  11  20     3776.53     5277.35   3918.85 o 
  -9  11  20     5888.16     4826.22   3057.12 o 
  -7  11  20       12.79      767.05   2587.95 o 
  -5  11  20     2847.74     3011.29   2488.79 o 
  -3  11  20    47209.11    41749.78   5534.65 o 
  -1  11  20    40729.13    35044.22   5098.44 o 
   1  11  20     8854.84     7965.52   3390.38 o 
   3  11  20     4561.92     5129.77   3020.13 o 
   5  11  20     2885.49     5870.81   3303.32 o 
   7  11  20       47.42    -1033.01   3196.43 o 
 -12  12  20       23.94     3716.81   3915.55 o 
 -10  12  20     2132.83     -473.43   2781.18 o 
  -8  12  20     6315.12     5975.83   3250.91 o 
  -6  12  20    12448.12    12512.32   3798.57 o 
  -4  12  20      475.79    -1756.54   2359.02 o 
  -2  12  20      388.56      269.07   2518.09 o 
   0  12  20      178.78     1787.08   2790.88 o 
   2  12  20     1825.86     -484.50   2570.95 o 
   4  12  20      702.82     1866.08   3027.53 o 
   6  12  20      402.85     1645.64   3799.03 o 
 -11  13  20    12696.60     9554.95   4855.52 o 
  -9  13  20     1239.32      728.56   2814.82 o 
  -7  13  20     2106.61     5013.73   3191.18 o 
  -5  13  20     2433.73     1357.59   2728.52 o 
  -3  13  20     1781.85     4144.13   2808.30 o 
  -1  13  20     7226.41     9774.73   3538.72 o 
   1  13  20     7683.83     8026.49   3423.84 o 
   3  13  20      871.42      606.28   2911.30 o 
   5  13  20     1840.84     2283.24   3318.40 o 
 -10  14  20      111.40     -453.20   3708.65 o 
  -8  14  20      149.27      479.63   2905.98 o 
  -6  14  20      351.39     -255.66   2900.59 o 
  -4  14  20     4244.68     6694.55   3351.09 o 
  -2  14  20      363.24      768.19   2788.75 o 
   0  14  20     3016.72     4364.48   3321.62 o 
   2  14  20     4572.23     4665.18   3316.77 o 
  -7  15  20     1096.20      708.22   3398.35 o 
  -5  15  20       25.01     1820.28   3091.20 o 
  -3  15  20     8835.67     8152.81   3755.08 o 
  -1  15  20       30.09     3564.78   3320.07 o 
 -19   1  21    13835.66    13339.86   3907.79 o 
 -17   1  21     1178.57     1683.67   2618.59 o 
 -15   1  21    18916.73    16149.02   3759.12 o 
 -13   1  21     2323.13     5223.96   2227.46 o 
 -11   1  21       99.51     -567.07   1724.38 o 
  -9   1  21      422.44     -659.41   1645.53 o 
  -7   1  21    41136.56    39045.34   4517.65 o 
  -5   1  21     3268.25      677.41   1936.96 o 
  -3   1  21     1114.35     1112.99   1900.79 o 
  -1   1  21    81260.80    72508.28   5728.98 o 
   1   1  21     2983.03     3201.42   2300.20 o 
   3   1  21      533.51     1806.50   2224.12 o 
   5   1  21    53284.82    53771.71   5437.78 o 
   7   1  21      122.87      777.82   2166.68 o 
   9   1  21     4795.98     8189.11   4110.41 o 
  11   1  21      297.97     1925.03   5304.52 o 
  13   1  21    22802.11    15776.84   6297.03 o 
 -18   2  21     2101.72     3621.09   3136.58 o 
 -16   2  21      253.25     -629.97   2645.38 o 
 -14   2  21     3654.51     4720.88   3168.79 o 
 -12   2  21     9234.18    10188.67   2580.70 o 
 -10   2  21    78268.41    79318.65   4990.62 o 
  -8   2  21     3260.87     2906.18   1832.82 o 
  -6   2  21       96.50     -524.05   1844.27 o 
  -4   2  21      157.03     1188.24   1950.29 o 
  -2   2  21     4252.08     2709.86   2301.40 o 
   0   2  21    70565.87    59851.92   6196.86 o 
   2   2  21   161098.98   157724.92   8685.46 o 
   4   2  21     6056.04     5612.10   2519.80 o 
   6   2  21     6358.12     6611.90   2740.09 o 
   8   2  21       12.92      614.21   2333.85 o 
  10   2  21     1763.39     7317.14   4247.41 o 
  12   2  21     4376.56     3978.39   6331.20 o 
 -19   3  21       18.97     1761.02   4302.71 o 
 -17   3  21      532.89     2924.95   4093.37 o 
 -15   3  21     3407.92     4528.10   3225.84 o 
 -13   3  21     5027.84     5321.19   2710.05 o 
 -11   3  21     9379.42     7001.22   2357.50 o 
  -9   3  21     1948.38     1943.01   1987.90 o 
  -7   3  21     5030.91     6082.70   2138.14 o 
  -5   3  21      333.22      465.74   1616.66 o 
  -3   3  21     4799.79     7257.09   2502.99 o 
  -1   3  21     1032.40     -594.34   1917.67 o 
   1   3  21     7058.21     7651.70   2785.01 o 
   3   3  21     4207.53     3509.21   2385.74 o 
   5   3  21     1228.06      887.80   1966.22 o 
   7   3  21    20151.66    21070.64   3929.67 o 
   9   3  21     5752.44     6197.45   3225.24 o 
  11   3  21     3169.43     3225.09   4010.47 o 
 -18   4  21    18895.64    24230.37   6941.66 o 
 -16   4  21      302.87     2166.87   3794.79 o 
 -14   4  21     2326.20     3923.43   3031.00 o 
 -12   4  21     5492.23     7570.94   3186.97 o 
 -10   4  21    51865.95    56767.21   4783.78 o 
  -8   4  21     4940.65     4908.44   2170.28 o 
  -6   4  21      471.49     1499.65   1725.22 o 
  -4   4  21    23083.06    27111.77   3748.71 o 
  -2   4  21       42.22      614.87   1634.30 o 
   0   4  21    21310.34    19145.71   3545.32 o 
   2   4  21    13774.56    15636.38   3405.00 o 
   4   4  21      401.81    -1839.66   1839.66 o 
   6   4  21     1861.59     1734.43   2220.70 o 
   8   4  21     4447.51     1805.69   2658.40 o 
  10   4  21     1687.81     6585.99   4560.00 o 
  12   4  21      472.48     2681.18   4236.34 o 
 -19   5  21     6446.04    11711.28   5938.13 o 
 -17   5  21      440.27     1725.61   3846.86 o 
 -15   5  21    14851.25    17092.22   5646.27 o 
 -13   5  21     1473.74      219.13   2899.30 o 
 -11   5  21      166.53     1190.09   2157.18 o 
  -9   5  21    11877.09    10141.44   3015.05 o 
  -7   5  21    75324.05    79103.52   5872.44 o 
  -5   5  21    30742.31    35512.05   4447.25 o 
  -3   5  21     1869.64      734.92   1733.47 o 
  -1   5  21     6853.15     6958.49   2325.47 o 
   1   5  21     1397.03      986.48   1881.13 o 
   3   5  21      894.94     2024.45   2232.31 o 
   5   5  21    12938.17    15120.58   3463.14 o 
   7   5  21      261.72    -1282.78   2695.52 o 
   9   5  21     1327.09     3096.74   3200.77 o 
  11   5  21      442.25     -133.07   3957.10 o 
 -18   6  21      964.98     4628.48   4429.97 o 
 -16   6  21      437.40     -199.20   3488.55 o 
 -14   6  21     4332.68     3860.20   3280.65 o 
 -12   6  21    29469.43    29703.29   4467.36 o 
 -10   6  21     8105.37    11004.23   3099.83 o 
  -8   6  21     5795.25     5534.49   3091.01 o 
  -6   6  21      935.23     1071.25   2141.22 o 
  -4   6  21    33941.55    30214.21   4221.75 o 
  -2   6  21     3392.48     3555.05   2398.23 o 
   0   6  21    22118.96    17899.18   3719.92 o 
   2   6  21     1407.39     3369.51   2139.06 o 
   4   6  21     1054.26     3868.37   2283.84 o 
   6   6  21    12402.45    12650.07   3451.43 o 
   8   6  21     3452.47     3248.65   3134.33 o 
  10   6  21     9243.25    10701.74   4346.23 o 
 -17   7  21     5374.44     8822.29   6128.00 o 
 -15   7  21      362.28      509.39   2974.09 o 
 -13   7  21     2279.76     1156.44   2804.46 o 
 -11   7  21     5643.67     8579.63   3063.51 o 
  -9   7  21      850.87     3569.95   2561.89 o 
  -7   7  21    39970.82    39098.34   5048.64 o 
  -5   7  21      183.51    -2281.77   2281.77 o 
  -3   7  21    15993.03    16256.23   3587.68 o 
  -1   7  21     5404.00     2401.18   2379.37 o 
   1   7  21     1850.84    -1612.14   2078.83 o 
   3   7  21     4897.14     4938.71   2753.23 o 
   5   7  21    41879.02    36044.06   4976.86 o 
   7   7  21     1802.97     2933.28   3316.86 o 
   9   7  21    14045.73    12474.56   4497.28 o 
  11   7  21     1297.32     -934.80   4249.70 o 
 -16   8  21      537.36     1923.97   4117.02 o 
 -14   8  21     4032.19     2553.71   3462.42 o 
 -12   8  21     8982.23     7583.54   3936.67 o 
 -10   8  21        4.88     -249.67   2150.35 o 
  -8   8  21    10929.41     8982.59   3180.27 o 
  -6   8  21     6452.84     4683.35   2757.19 o 
  -4   8  21     9645.77    10515.04   3153.48 o 
  -2   8  21     2315.94      664.09   2352.78 o 
   0   8  21     7896.49     9078.15   3098.85 o 
   2   8  21    10198.81     9840.54   3218.83 o 
   4   8  21    11239.10     9377.36   3212.23 o 
   6   8  21    17121.01    18475.85   4079.42 o 
   8   8  21     1788.95     -910.00   3783.58 o 
  10   8  21    12491.07    14935.76   6155.85 o 
 -15   9  21     7744.91    10822.58   4586.54 o 
 -13   9  21      949.79     3231.06   3561.91 o 
 -11   9  21     7622.06    10038.70   3408.27 o 
  -9   9  21     6576.82     9607.35   3307.71 o 
  -7   9  21      345.07     -444.98   2268.59 o 
  -5   9  21     1525.21     4506.68   2723.20 o 
  -3   9  21    11307.42     6599.76   2930.61 o 
  -1   9  21    28788.30    29885.16   4643.16 o 
   1   9  21     6244.82     5801.56   2946.39 o 
   3   9  21     6351.89     8629.28   3264.71 o 
   5   9  21      154.97     1352.75   2680.76 o 
   7   9  21    17192.88    16830.82   5009.75 o 
   9   9  21      702.36     4122.90   3600.84 o 
 -14  10  21     2596.89     1074.50   3466.02 o 
 -12  10  21      429.18     1158.95   3394.76 o 
 -10  10  21     7965.79     7884.22   3309.41 o 
  -8  10  21      186.21      480.96   2487.74 o 
  -6  10  21     1178.11     1584.90   2589.90 o 
  -4  10  21      198.73     -387.20   2097.64 o 
  -2  10  21    11833.23    11037.01   3387.27 o 
   0  10  21      747.93     -694.22   2184.50 o 
   2  10  21       78.23     1590.14   2540.65 o 
   4  10  21     7367.37     5385.13   3189.40 o 
   6  10  21       19.75     2221.43   3056.22 o 
   8  10  21       84.07    -3274.91   3274.91 o 
 -13  11  21     4276.11     5409.79   4103.54 o 
 -11  11  21      723.05     2305.72   3474.92 o 
  -9  11  21     7270.48     7344.57   3316.59 o 
  -7  11  21    14024.04    11998.15   3751.77 o 
  -5  11  21     6604.73     5834.46   2984.79 o 
  -3  11  21     9616.03     8417.53   3088.34 o 
  -1  11  21    10931.77    10821.98   3425.21 o 
   1  11  21     1062.42     2058.03   2816.98 o 
   3  11  21     2216.12     2250.79   2890.05 o 
   5  11  21     1266.08     1623.87   2956.58 o 
   7  11  21      674.29     3188.30   3800.62 o 
 -12  12  21     9672.09    10254.51   4723.33 o 
 -10  12  21      880.13     2900.17   3115.40 o 
  -8  12  21       58.84     1911.76   2937.51 o 
  -6  12  21     2951.74     4883.64   3104.21 o 
  -4  12  21       15.20      155.47   2509.52 o 
  -2  12  21     4932.39     5983.55   3026.39 o 
   0  12  21     2864.15     3781.84   2856.59 o 
   2  12  21      744.93     1266.56   3014.65 o 
   4  12  21    19145.88    17357.87   4455.01 o 
   6  12  21    11265.96     8533.16   4485.68 o 
 -11  13  21       59.03     1775.71   3759.33 o 
  -9  13  21     3078.74     5521.65   3479.56 o 
  -7  13  21       97.52      367.42   2869.59 o 
  -5  13  21      176.23      987.21   2547.58 o 
  -3  13  21      495.95      169.51   2387.51 o 
  -1  13  21     2899.70     2141.43   2862.61 o 
   1  13  21     1213.91     2580.53   2928.20 o 
   3  13  21    11861.95    15123.21   4352.91 o 
  -8  14  21      248.42     -129.40   2858.13 o 
  -6  14  21       10.39     3875.46   3204.98 o 
  -4  14  21    13412.11    13729.19   4082.47 o 
  -2  14  21     7303.95     5413.94   3313.75 o 
   0  14  21     3095.17     3655.34   3238.27 o 
   2  14  21     1754.59     3919.50   3547.14 o 
 -18   0  22     4236.22     6320.68   4546.35 o 
 -16   0  22      102.35     1305.95   3605.25 o 
 -14   0  22    34880.38    36083.54   9774.85 o 
 -12   0  22    58660.98    72613.81   8639.49 o 
 -10   0  22     3348.50     3480.99   3021.72 o 
  -8   0  22     4385.98     2192.60   3106.72 o 
  -6   0  22    21271.90    25765.08   5582.94 o 
  -4   0  22     4494.98     -645.29   2604.00 o 
  -2   0  22    13156.95    10611.04   4298.70 o 
   0   0  22     1761.98     2014.04   3135.01 o 
   2   0  22    10740.68     8506.55   3928.54 o 
   4   0  22    57929.42    61302.41   8341.11 o 
   6   0  22    96919.13    92830.16  10027.08 o 
   8   0  22    32367.73    29092.92   6396.78 o 
  10   0  22    10016.67     9026.23   6138.69 o 
 -19   1  22     3249.89     7425.29   3709.00 o 
 -17   1  22      685.08     -695.01   2692.04 o 
 -15   1  22     4661.27     7023.13   3271.28 o 
 -13   1  22    22549.69    24295.10   3546.70 o 
 -11   1  22       28.25      645.71   1967.38 o 
  -9   1  22     1735.37      658.14   2108.54 o 
  -7   1  22     1014.11     -627.41   1868.47 o 
  -5   1  22      628.99      241.79   1959.94 o 
  -3   1  22      348.71     1858.28   1989.19 o 
  -1   1  22    15344.63    16220.28   3433.32 o 
   1   1  22    82610.78    80049.04   6268.37 o 
   3   1  22    16070.04    15821.35   3525.88 o 
   5   1  22     5215.69     5749.50   2663.03 o 
   7   1  22      149.57    -1356.49   2080.75 o 
   9   1  22        0.19     2910.30   2767.45 o 
  11   1  22     1115.98     6288.42   6095.92 o 
 -18   2  22     1643.29     2894.18   3166.28 o 
 -16   2  22     2096.87     4439.85   3059.97 o 
 -14   2  22      553.51      180.39   2256.78 o 
 -12   2  22      324.90     -971.40   1801.64 o 
 -10   2  22     1601.76     1523.30   1904.75 o 
  -8   2  22    18829.83    22486.16   3757.10 o 
  -6   2  22    11711.21    14638.10   3125.55 o 
  -4   2  22     9052.31    10173.63   2910.18 o 
  -2   2  22      474.15     1583.54   2139.94 o 
   0   2  22     8804.04    10048.16   3079.96 o 
   2   2  22     9652.14     9873.88   2985.09 o 
   4   2  22     6829.34     6540.12   2660.19 o 
   6   2  22      248.55      417.10   2178.76 o 
   8   2  22      754.29     2481.45   2326.34 o 
  10   2  22    11253.40    15271.87   7379.27 o 
  12   2  22      937.64     3825.06   4528.23 o 
 -19   3  22     5496.94     4280.88   4680.99 o 
 -17   3  22      632.31     1088.88   3572.61 o 
 -15   3  22     1800.25    -2026.78   3278.49 o 
 -13   3  22    15871.25    13863.16   3404.57 o 
 -11   3  22    31607.13    32285.91   3918.43 o 
  -9   3  22    34261.41    36594.74   4063.24 o 
  -7   3  22     3642.45     4886.64   2105.68 o 
  -5   3  22       59.03     1594.88   2119.39 o 
  -3   3  22     1158.45     1851.83   2196.89 o 
  -1   3  22     7739.05     7759.35   2802.12 o 
   1   3  22    51322.96    53831.81   5476.25 o 
   3   3  22    32005.64    28681.91   4338.62 o 
   5   3  22      240.98     -447.83   2011.04 o 
   7   3  22     7046.39     5671.79   2609.55 o 
   9   3  22       36.51     2082.67   3430.75 o 
  11   3  22     8507.98     6798.05   4683.63 o 
 -18   4  22      352.85     3529.84   4369.70 o 
 -16   4  22     1698.72      468.81   3591.90 o 
 -14   4  22        5.26      580.77   2809.05 o 
 -12   4  22     6458.20     6214.17   3121.99 o 
 -10   4  22     5550.94     6707.12   2723.24 o 
  -8   4  22    13000.88    13764.72   2852.92 o 
  -6   4  22    31851.99    30327.75   3667.93 o 
  -4   4  22    50441.09    51860.86   5188.75 o 
  -2   4  22    16234.35    19885.23   3618.29 o 
   0   4  22     2083.12     3046.47   2314.09 o 
   2   4  22      410.61     -420.45   2009.89 o 
   4   4  22     7985.21     9624.00   3025.73 o 
   6   4  22    45187.15    40703.21   5182.86 o 
   8   4  22    17538.67    21883.38   4683.13 o 
  10   4  22      289.67     1172.27   3675.14 o 
 -17   5  22     1557.90     4989.03   4132.91 o 
 -15   5  22     2979.05     4817.20   4153.47 o 
 -13   5  22    13412.36    14521.45   4142.45 o 
 -11   5  22     2717.52     5488.56   2908.51 o 
  -9   5  22     3488.10     3441.55   2377.72 o 
  -7   5  22    18604.53    18829.71   3535.37 o 
  -5   5  22    19663.93    20872.63   3706.06 o 
  -3   5  22    15957.36    10506.85   2542.13 o 
  -1   5  22    20192.63    20768.50   3725.07 o 
   1   5  22     1005.38     -246.98   2068.38 o 
   3   5  22    19815.67    16158.09   3487.42 o 
   5   5  22      157.79     1655.17   2429.12 o 
   7   5  22     2331.65     3630.70   2650.00 o 
   9   5  22     2527.68     4969.18   4323.92 o 
  11   5  22    21623.27    26514.11   7201.97 o 
 -18   6  22    19282.43    18990.60   6641.78 o 
 -16   6  22      327.12     2469.16   3869.68 o 
 -14   6  22      120.39     1150.40   3038.33 o 
 -12   6  22      127.73    -1075.92   2094.55 o 
 -10   6  22      203.22    -1363.38   2084.48 o 
  -8   6  22    48008.29    46577.57   7187.25 o 
  -6   6  22    36779.25    29802.03   4365.95 o 
  -4   6  22     2360.29     1795.55   2135.78 o 
  -2   6  22     2502.36      557.94   2179.40 o 
   0   6  22      438.68     -588.33   2146.50 o 
   2   6  22      321.54     1075.61   2728.78 o 
   4   6  22    26131.00    29881.49   4619.52 o 
   6   6  22    14858.35    14992.35   3728.01 o 
   8   6  22        7.13    -1258.87   3519.52 o 
  10   6  22     7292.55     5444.83   3823.55 o 
 -17   7  22     1569.66     4222.74   4577.91 o 
 -15   7  22      303.81     3650.73   3382.36 o 
 -13   7  22     5637.25     5177.97   3382.55 o 
 -11   7  22    10475.28     9080.52   3023.10 o 
  -9   7  22     1214.36     1691.06   2321.29 o 
  -7   7  22     7945.75     8254.36   3046.09 o 
  -5   7  22      575.54     -350.10   2405.14 o 
  -3   7  22     9447.44    11645.21   3338.98 o 
  -1   7  22      524.18      987.53   2262.73 o 
   1   7  22      358.64     1965.34   2452.68 o 
   3   7  22      321.48      261.64   2417.69 o 
   5   7  22    15287.34    11487.25   4161.87 o 
   7   7  22      771.43    -2134.90   2760.49 o 
   9   7  22     2602.10     8413.16   5117.07 o 
 -16   8  22      161.15     -702.70   3891.98 o 
 -14   8  22     4937.69     4345.76   3483.51 o 
 -12   8  22      793.64     1613.25   3263.21 o 
 -10   8  22    13454.50    15420.32   3736.55 o 
  -8   8  22      282.97     -134.65   2189.80 o 
  -6   8  22     2442.72     1669.00   2506.85 o 
  -4   8  22    24297.81    24176.06   4290.62 o 
  -2   8  22       86.44      -10.51   2141.92 o 
   0   8  22      318.32    -1328.71   2557.06 o 
   2   8  22     1132.63     -377.31   2848.60 o 
   4   8  22     6492.78     3064.48   2869.45 o 
   6   8  22      326.54     1467.01   2744.48 o 
   8   8  22     3173.93     5705.23   4786.86 o 
 -15   9  22      298.35      906.60   3581.80 o 
 -13   9  22     4384.24     3667.76   3742.93 o 
 -11   9  22     1238.96     2412.68   2741.68 o 
  -9   9  22     2471.12     5577.09   2775.07 o 
  -7   9  22      587.03      582.66   2453.42 o 
  -5   9  22     5281.32     1947.28   2579.78 o 
  -3   9  22        0.29     2255.77   2351.74 o 
  -1   9  22     1673.22     4321.41   2651.32 o 
   1   9  22    10840.37     8658.91   3422.19 o 
   3   9  22    11502.92    10959.59   3573.59 o 
   5   9  22     5673.62     3895.85   3009.53 o 
   7   9  22      442.95     -561.22   3290.52 o 
 -14  10  22     2204.00     1045.52   3527.57 o 
 -12  10  22     1690.08     2225.84   3547.77 o 
 -10  10  22     5023.20     5750.33   3139.03 o 
  -8  10  22     7021.50     8726.80   3286.23 o 
  -6  10  22     9080.02     7469.90   3256.83 o 
  -4  10  22      104.56     1461.81   2381.44 o 
  -2  10  22    11820.61     9664.59   3171.23 o 
   0  10  22     3074.54     5844.71   2912.29 o 
   2  10  22    29672.47    31531.28   5083.20 o 
   4  10  22     4916.73     5679.66   3188.15 o 
   6  10  22     3297.48     2232.04   3100.83 o 
 -13  11  22     6683.47     8601.78   4501.74 o 
 -11  11  22     3885.14     2309.41   3849.70 o 
  -9  11  22     2512.79     5036.76   3208.79 o 
  -7  11  22     7602.59     7779.67   3340.05 o 
  -5  11  22      263.99     2193.75   2516.25 o 
  -3  11  22      840.40     -823.18   2297.55 o 
  -1  11  22     2423.35     1984.34   2711.35 o 
   1  11  22     2870.80     4205.26   3074.89 o 
   3  11  22      376.95     3103.93   3071.19 o 
   5  11  22     6475.53     6247.63   3393.21 o 
 -12  12  22     1954.81     3204.05   4074.38 o 
 -10  12  22     1622.70     1876.57   2928.32 o 
  -8  12  22        0.89     -938.38   2740.11 o 
  -6  12  22    13467.74    16270.69   4171.38 o 
  -4  12  22      931.14     2825.75   2690.20 o 
  -2  12  22     1039.07     3105.34   2775.01 o 
   0  12  22      105.12      478.35   2547.58 o 
   2  12  22     5929.21     1584.82   2964.06 o 
   4  12  22     3178.45     5558.23   3534.39 o 
  -9  13  22     5271.96     8056.30   3729.03 o 
  -7  13  22    15127.35    13238.25   4142.07 o 
  -5  13  22     1526.09     1144.48   2736.32 o 
  -3  13  22    11715.10    13570.40   3902.22 o 
  -1  13  22     2006.02      703.09   2777.74 o 
   1  13  22     1121.87     1678.73   3049.51 o 
   3  13  22     1268.10     3067.26   3201.88 o 
  -6  14  22     5933.32     3673.73   3266.63 o 
  -4  14  22    13236.51     9609.16   3887.95 o 
  -2  14  22     1294.26     4675.16   3326.90 o 
   0  14  22       85.88     2713.45   3339.59 o 
 -19   1  23        5.88     3982.55   3458.78 o 
 -17   1  23      593.42     2654.63   3539.91 o 
 -15   1  23     1890.63     2983.06   3622.71 o 
 -13   1  23    19993.78    19342.50   3759.35 o 
 -11   1  23      494.61     1138.15   2113.32 o 
  -9   1  23     4711.17     4628.33   2497.40 o 
  -7   1  23    24327.81    23217.78   3924.41 o 
  -5   1  23    29061.81    31184.23   4364.26 o 
  -3   1  23    20290.68    20190.77   3585.59 o 
  -1   1  23      848.10    -1187.45   2002.41 o 
   1   1  23    54103.38    51612.58   5464.34 o 
   3   1  23      277.41      527.33   2062.48 o 
   5   1  23    28685.39    24898.84   4213.87 o 
   7   1  23     7597.69    11066.20   3280.00 o 
   9   1  23     7125.81    12293.77   4607.00 o 
  11   1  23     1489.64     6621.02   4593.76 o 
 -18   2  23      209.14     4890.84   4198.69 o 
 -16   2  23      570.05     2298.48   2978.35 o 
 -14   2  23    15754.66    18242.24   3816.50 o 
 -12   2  23     1464.79     2224.81   2198.10 o 
 -10   2  23    29019.75    30338.93   4351.73 o 
  -8   2  23    22362.45    19960.21   3677.44 o 
  -6   2  23    19252.87    20397.67   3662.69 o 
  -4   2  23     7373.52     4873.64   2404.02 o 
  -2   2  23    52792.66    50392.95   5396.37 o 
   0   2  23     3392.58     2759.17   2372.19 o 
   2   2  23     6496.92     5063.95   2485.97 o 
   4   2  23    18864.75    12548.50   3285.54 o 
   6   2  23     1079.45     -626.17   2118.50 o 
   8   2  23    15890.45    14199.64   3430.31 o 
  10   2  23     3830.63     5649.02   3835.89 o 
 -17   3  23      905.59     5563.18   4519.11 o 
 -15   3  23     4307.37     7643.78   4514.47 o 
 -13   3  23    14028.55    14165.22   3426.49 o 
 -11   3  23     1750.05     1982.01   1944.05 o 
  -9   3  23     8978.25    13539.00   3177.11 o 
  -7   3  23     1724.68     1335.03   2126.51 o 
  -5   3  23    18215.50    15477.55   3408.76 o 
  -3   3  23    19136.04    17512.90   3569.96 o 
  -1   3  23     6659.71     6264.65   2811.03 o 
   1   3  23     4582.81     2614.84   2379.22 o 
   3   3  23     1364.43     1308.74   2177.85 o 
   5   3  23    36791.85    38939.30   5051.46 o 
   7   3  23    26278.85    25066.57   4283.32 o 
   9   3  23      161.08     3938.32   3069.95 o 
  11   3  23     2189.64     -620.29   5732.30 o 
 -18   4  23     1192.49      481.00   4165.77 o 
 -16   4  23     7460.80     5284.65   4176.09 o 
 -14   4  23     2145.19     3215.13   3143.88 o 
 -12   4  23      244.00     1033.11   2271.77 o 
 -10   4  23    50680.59    47669.24   5260.46 o 
  -8   4  23      221.89    -1275.93   1868.33 o 
  -6   4  23      965.64     1446.52   2209.07 o 
  -4   4  23       79.96      716.10   2043.22 o 
  -2   4  23   113600.41   111991.38   6715.47 o 
   0   4  23    64584.13    62655.01   5866.16 o 
   2   4  23    13859.41    11223.64   3144.86 o 
   4   4  23      329.95      217.26   2228.41 o 
   6   4  23     6120.52     3758.35   2536.32 o 
   8   4  23     9063.80    13947.87   4108.55 o 
  10   4  23     5194.17     2074.75   5240.35 o 
 -17   5  23       80.47     4278.27   4465.81 o 
 -15   5  23     3592.22     2761.82   3003.88 o 
 -13   5  23        5.81     1008.36   2818.03 o 
 -11   5  23     1333.94     3637.17   2704.55 o 
  -9   5  23     5300.96     5927.65   2617.86 o 
  -7   5  23    63265.04    64874.55   5901.46 o 
  -5   5  23    85336.38    76010.23   7554.79 o 
  -3   5  23    32134.73    27456.91   4993.84 o 
  -1   5  23     2954.60     2918.41   2487.26 o 
   1   5  23     3027.88     4895.51   2596.26 o 
   3   5  23     2745.42      711.45   2212.39 o 
   5   5  23    10242.79    12899.94   3409.36 o 
   7   5  23    20270.74    16401.69   3893.56 o 
   9   5  23     7157.69     7496.45   3636.43 o 
 -16   6  23    19816.68    28213.59   7156.47 o 
 -14   6  23       41.32     2046.97   3047.80 o 
 -12   6  23     5109.80     8881.47   3081.14 o 
 -10   6  23      269.54      592.79   2315.18 o 
  -8   6  23     9838.53     9376.46   3020.83 o 
  -6   6  23      698.48      279.27   2100.37 o 
  -4   6  23    28500.03    29178.83   4282.49 o 
  -2   6  23      671.19    -2130.57   2130.57 o 
   0   6  23       61.58     -227.67   2678.32 o 
   2   6  23    11139.78    13551.06   4266.64 o 
   4   6  23     1387.13     2361.21   3229.74 o 
   6   6  23     2354.46     -667.67   2438.05 o 
   8   6  23      641.22     3087.57   3267.41 o 
  10   6  23     2180.72     4406.17   7336.49 o 
 -17   7  23     4411.32     1251.80   4485.01 o 
 -15   7  23      199.21     3240.89   3413.19 o 
 -13   7  23     1752.26     3050.79   3018.99 o 
 -11   7  23       16.70      186.74   2241.63 o 
  -9   7  23     2460.15     2301.30   2411.57 o 
  -7   7  23    12626.84    10548.35   3254.50 o 
  -5   7  23     1122.09     3028.84   2874.36 o 
  -3   7  23     6251.50     9193.85   3053.27 o 
  -1   7  23      665.37     1174.23   2322.83 o 
   1   7  23      218.38     3713.75   3198.92 o 
   3   7  23       91.83     -706.69   2889.70 o 
   5   7  23      955.12    -1476.43   2771.77 o 
   7   7  23      888.07      219.39   4032.59 o 
   9   7  23     2735.85     6552.51   4790.11 o 
 -16   8  23       52.42     5707.32   4881.35 o 
 -14   8  23     3386.61     4408.07   3693.46 o 
 -12   8  23    11924.95    15889.08   4602.42 o 
 -10   8  23     3759.19     6609.04   3025.35 o 
  -8   8  23      170.27      238.42   2354.28 o 
  -6   8  23     2632.78     3113.35   2578.41 o 
  -4   8  23     1574.79     2759.94   2458.56 o 
  -2   8  23     8321.70    11677.54   3328.72 o 
   0   8  23     1879.49     1548.13   2997.06 o 
   2   8  23     8784.53     8901.42   3767.09 o 
   4   8  23    10402.68     5959.22   5047.14 o 
   6   8  23     1148.90     3773.31   3596.65 o 
   8   8  23     5312.84     5688.32   4953.63 o 
 -15   9  23      647.55     2074.10   3803.54 o 
 -13   9  23     2726.08     2960.33   3766.87 o 
 -11   9  23      994.94      -34.86   2775.20 o 
  -9   9  23      593.71     1148.96   2703.44 o 
  -7   9  23      607.09      119.85   2498.80 o 
  -5   9  23     1718.94     4149.91   2679.74 o 
  -3   9  23        0.18      570.60   2254.29 o 
  -1   9  23      149.14     1578.39   2361.89 o 
   1   9  23    13216.10    13206.12   3830.81 o 
   3   9  23     9110.87     8805.19   3452.35 o 
   5   9  23     4630.78     5601.69   3730.80 o 
   7   9  23     5979.95     5566.63   4797.87 o 
 -14  10  23      714.59      485.08   3505.98 o 
 -12  10  23       15.77     -234.94   3620.44 o 
 -10  10  23     9625.14     8044.00   3541.64 o 
  -8  10  23       62.28     -846.88   2630.11 o 
  -6  10  23      474.50     2238.46   2743.14 o 
  -4  10  23       22.55      626.44   2241.73 o 
  -2  10  23    21883.84    20071.60   4147.04 o 
   0  10  23     3237.18     3612.59   2780.84 o 
   2  10  23     1841.74     3699.52   2895.67 o 
   4  10  23      330.42    -1019.00   2586.78 o 
   6  10  23     1529.75     5981.39   4156.05 o 
 -13  11  23     3862.61     5216.96   4219.81 o 
 -11  11  23       28.81    -1789.96   3523.26 o 
  -9  11  23      315.28     1570.51   2945.28 o 
  -7  11  23     6999.72     8505.61   3553.74 o 
  -5  11  23    13500.55    15718.94   3925.74 o 
  -3  11  23       60.82     1877.31   2698.82 o 
  -1  11  23       47.96      352.04   2530.28 o 
   1  11  23      516.94      787.99   2947.37 o 
   3  11  23     2244.56     1337.60   2945.73 o 
   5  11  23      249.50    -2753.50   2753.50 o 
 -10  12  23     4911.80     8081.89   3669.93 o 
  -8  12  23     7794.09     8009.14   3643.41 o 
  -6  12  23     1918.25      454.02   2709.96 o 
  -4  12  23     5291.50     8562.37   3385.61 o 
  -2  12  23      528.46     2362.22   2885.00 o 
   0  12  23     1794.57     2488.20   3019.79 o 
   2  12  23     1147.28     3996.91   3303.11 o 
  -9  13  23    10101.20    10612.94   3960.03 o 
  -7  13  23      142.41     1253.52   3207.24 o 
  -5  13  23      390.92     1352.03   2957.86 o 
  -3  13  23     2069.71     3644.59   3043.20 o 
  -1  13  23      867.64     2774.94   3090.29 o 
   1  13  23    13166.75    11944.57   4201.42 o 
 -18   0  24      214.93     7208.15   5967.58 o 
 -16   0  24     4985.41     5261.74   5497.02 o 
 -14   0  24     7768.88     6395.36   6074.53 o 
 -12   0  24     4210.52     7429.12   3768.43 o 
 -10   0  24    35659.77    30374.19   6083.14 o 
  -8   0  24     5976.91    10694.59   5047.85 o 
  -6   0  24     7675.25     6076.55   3839.37 o 
  -4   0  24    23095.05    24836.07   5867.82 o 
  -2   0  24    33012.86    29885.70   6236.50 o 
   0   0  24     1648.86     5213.17   3627.50 o 
   2   0  24     4980.21     2673.79   3270.60 o 
   4   0  24     2873.21      517.65   3001.94 o 
   6   0  24     5889.47     5470.10   4019.14 o 
   8   0  24      691.31     2112.48   3668.26 o 
  10   0  24      794.25     1454.46   5069.23 o 
 -17   1  24      525.40     2316.75   3700.95 o 
 -15   1  24     9135.17    10748.06   4658.33 o 
 -13   1  24    10561.05    13765.51   3384.49 o 
 -11   1  24        6.24     -434.12   1924.04 o 
  -9   1  24    11167.94     8345.96   2874.20 o 
  -7   1  24    19625.41    20163.24   3710.87 o 
  -5   1  24     1364.53      703.42   2069.69 o 
  -3   1  24      376.52     1281.37   2116.13 o 
  -1   1  24     3944.45     2869.18   2429.28 o 
   1   1  24      304.10     1221.65   2169.93 o 
   3   1  24     6968.02     3823.42   2509.69 o 
   5   1  24     5182.22     2746.49   2402.43 o 
   7   1  24      807.38     1066.53   2271.14 o 
   9   1  24     1050.41     2728.60   3768.43 o 
 -18   2  24      240.35     2502.53   5411.46 o 
 -16   2  24     2247.74     4867.51   3809.89 o 
 -14   2  24     6350.24    13820.90   3989.65 o 
 -12   2  24     6396.70     8349.36   2898.46 o 
 -10   2  24     3980.72     2877.04   2315.56 o 
  -8   2  24       30.82     -693.56   1968.53 o 
  -6   2  24     8564.25     5467.29   2542.50 o 
  -4   2  24     5511.77     3289.87   2393.85 o 
  -2   2  24     6131.26     6516.96   2826.98 o 
   0   2  24        4.43      911.26   2092.51 o 
   2   2  24     3581.66     2590.85   2353.97 o 
   4   2  24     5253.05     4557.21   2688.21 o 
   6   2  24     3700.83     5943.71   2771.91 o 
   8   2  24       10.65      815.47   2385.33 o 
  10   2  24      824.72     3510.76   3882.31 o 
 -17   3  24       22.51     2738.31   3818.25 o 
 -15   3  24     6237.18     6865.93   5967.58 o 
 -13   3  24    18355.36    24800.77   4872.91 o 
 -11   3  24    24233.86    27830.61   4253.02 o 
  -9   3  24     1958.59     4673.27   2441.10 o 
  -7   3  24     7615.79     6834.86   2611.18 o 
  -5   3  24    10005.61     9433.27   2915.43 o 
  -3   3  24    20939.31    23102.36   4030.50 o 
  -1   3  24   141891.53   127177.31   7122.21 o 
   1   3  24     3279.77     2541.69   2449.92 o 
   3   3  24     9998.04    10762.19   3186.68 o 
   5   3  24     3142.13     5338.58   2782.48 o 
   7   3  24    18893.40    17202.03   3822.31 o 
   9   3  24      757.58     1108.10   2669.23 o 
 -16   4  24       67.38     2020.58   3829.01 o 
 -14   4  24      471.56     1249.09   2839.46 o 
 -12   4  24      256.68     1277.78   2602.98 o 
 -10   4  24     8051.07     7010.46   3251.79 o 
  -8   4  24      214.65    -1087.40   2139.20 o 
  -6   4  24    47739.81    49843.32   5397.21 o 
  -4   4  24    50892.44    44641.40   5180.31 o 
  -2   4  24     4942.90     7447.46   2799.47 o 
   0   4  24       23.31     -412.12   2151.49 o 
   2   4  24     2221.89     3501.92   2500.12 o 
   4   4  24       90.25      228.77   2175.71 o 
   6   4  24    13337.04    16661.37   3838.29 o 
   8   4  24     2572.39     2674.55   2979.55 o 
  10   4  24      538.06     2541.35   3935.61 o 
 -17   5  24    10549.86    17478.85   6346.87 o 
 -15   5  24     1227.31     1282.89   3020.73 o 
 -13   5  24    14057.00    18028.76   4454.87 o 
 -11   5  24     5209.46     1675.76   2637.13 o 
  -9   5  24     5791.53     1802.20   2650.04 o 
  -7   5  24     1290.99      152.76   2482.74 o 
  -5   5  24    42079.96    44730.23   6230.93 o 
  -3   5  24     1261.36     1690.83   2616.76 o 
  -1   5  24    34770.48    33824.41   5745.97 o 
   1   5  24    14693.65    14721.71   3503.17 o 
   3   5  24      494.16      -42.44   2183.20 o 
   5   5  24     4353.44     5162.31   2869.01 o 
   7   5  24     2944.55     4120.52   2774.71 o 
   9   5  24     2557.07     3212.25   3340.21 o 
 -16   6  24      223.07     2027.69   4331.71 o 
 -14   6  24     1855.02     3090.60   3242.21 o 
 -12   6  24     3358.67     2832.74   2494.01 o 
 -10   6  24     1932.13     -540.02   2193.50 o 
  -8   6  24     1722.98     1969.69   2312.45 o 
  -6   6  24    14965.31    13735.67   4018.34 o 
  -4   6  24     4503.59     3047.92   2870.33 o 
  -2   6  24     6828.81     8199.91   3425.45 o 
   0   6  24    16959.51    11885.01   4005.84 o 
   2   6  24       55.08    -1902.37   2621.23 o 
   4   6  24     1463.31     3406.12   3498.75 o 
   6   6  24     1489.39     2742.91   3485.94 o 
   8   6  24     2588.29     2491.38   4576.30 o 
 -15   7  24     2741.70     4884.02   3792.88 o 
 -13   7  24     3363.49     5952.88   3657.46 o 
 -11   7  24     5654.42     9020.39   3213.55 o 
  -9   7  24      711.16       82.81   2351.25 o 
  -7   7  24      341.83      375.17   2433.93 o 
  -5   7  24     9419.49    11343.10   3208.75 o 
  -3   7  24    19623.22    22875.27   5087.04 o 
  -1   7  24    21265.46    22232.49   5043.71 o 
   1   7  24    21629.10    21335.72   5268.45 o 
   3   7  24        0.63     2122.07   3171.41 o 
   5   7  24     5735.60     3464.44   3424.91 o 
   7   7  24       75.30      621.37   4294.88 o 
 -14   8  24       31.11     2789.17   3471.15 o 
 -12   8  24      479.63     3080.86   3234.09 o 
 -10   8  24      794.64     3815.60   2820.92 o 
  -8   8  24     1253.82    -2117.90   2293.92 o 
  -6   8  24     6086.41     3290.61   2801.31 o 
  -4   8  24     1902.71     2086.98   2437.46 o 
  -2   8  24     2423.29     4126.43   2990.26 o 
   0   8  24     3818.51     4408.97   4627.78 o 
   2   8  24     2144.19    -2010.46   3785.41 o 
   4   8  24      138.02      268.45   4111.91 o 
   6   8  24     1592.36     4329.87   3726.25 o 
 -13   9  24    20042.73    21732.00   5711.23 o 
 -11   9  24     2584.27     8227.46   3549.49 o 
  -9   9  24      262.50     -628.84   2490.79 o 
  -7   9  24     1841.35      889.39   2622.14 o 
  -5   9  24     5923.53     5305.49   2892.59 o 
  -3   9  24     4325.43     6347.04   2950.77 o 
  -1   9  24    20157.72    14935.50   3622.23 o 
   1   9  24       12.64     1312.96   2820.25 o 
   3   9  24      148.31     3239.29   3369.31 o 
   5   9  24       49.40     1856.83   3361.28 o 
 -12  10  24      110.79     1454.60   3570.45 o 
 -10  10  24      142.96     2193.26   2910.45 o 
  -8  10  24       20.30      227.57   2677.62 o 
  -6  10  24       83.76      811.75   2780.98 o 
  -4  10  24     1654.33     4615.24   2742.11 o 
  -2  10  24       25.97    -1303.36   2327.58 o 
   0  10  24     6342.98     7851.24   3381.32 o 
   2  10  24      101.15      192.95   2809.80 o 
   4  10  24     1222.79     3824.72   3658.99 o 
 -11  11  24    24626.37    18974.98   5624.94 o 
  -9  11  24     7441.08     8654.92   3688.06 o 
  -7  11  24       77.81      -57.93   2740.83 o 
  -5  11  24    12739.36    11700.64   3719.40 o 
  -3  11  24     1803.29     4454.93   2912.03 o 
  -1  11  24     1122.17     3372.03   2754.05 o 
   1  11  24     4051.49     5277.96   3256.50 o 
   3  11  24     2382.91     1597.39   2994.50 o 
 -10  12  24     4932.18     2874.50   3238.57 o 
  -8  12  24     1734.42     3910.77   3208.93 o 
  -6  12  24     6631.39     8965.79   3782.98 o 
  -4  12  24      462.62     1123.65   2739.48 o 
  -2  12  24        5.16     2244.78   2858.23 o 
   0  12  24     1659.41      900.82   2756.36 o 
   2  12  24    20260.40    17300.76   4542.95 o 
  -5  13  24    12278.47    11985.58   3959.50 o 
  -3  13  24    14309.26    12237.26   4140.63 o 
 -17   1  25     4494.88     8788.06   4703.63 o 
 -15   1  25     6310.26     8528.80   4419.54 o 
 -13   1  25      179.39      484.78   2331.61 o 
 -11   1  25     7803.64     8666.15   2926.30 o 
  -9   1  25    34780.93    36038.32   4840.99 o 
  -7   1  25     2854.12     6671.48   2694.99 o 
  -5   1  25      532.82     -738.75   2058.64 o 
  -3   1  25       45.71      666.57   1885.99 o 
  -1   1  25     1720.35     1563.01   2352.01 o 
   1   1  25      130.68    -2055.75   2055.75 o 
   3   1  25     3484.46     2083.16   2487.67 o 
   5   1  25      650.93      538.36   2257.28 o 
   7   1  25     2033.56     2775.47   2684.66 o 
   9   1  25      396.40      286.81   3402.59 o 
 -16   2  25     1747.60    11143.76   6523.70 o 
 -14   2  25    26976.03    24198.83   5188.36 o 
 -12   2  25    12710.01    14358.18   3443.57 o 
 -10   2  25     5387.71     3735.21   2344.49 o 
  -8   2  25    28579.74    27321.91   4179.51 o 
  -6   2  25     1062.94     1742.86   2285.80 o 
  -4   2  25    11976.86    13242.87   3301.45 o 
  -2   2  25    12820.25     9146.39   3125.76 o 
   0   2  25     5710.55     5871.96   2772.62 o 
   2   2  25     5530.84     7761.29   2994.96 o 
   4   2  25    25328.32    21674.55   4157.90 o 
   6   2  25     5551.84     6144.22   2817.23 o 
   8   2  25     2482.91     5095.52   3303.81 o 
 -17   3  25     1403.46     3037.26   5347.29 o 
 -15   3  25     6646.34     6545.09   5775.08 o 
 -13   3  25     5244.32    10736.17   3790.45 o 
 -11   3  25     3744.34     2854.02   2731.52 o 
  -9   3  25    10686.63    10868.41   3131.66 o 
  -7   3  25      393.93      906.47   2118.05 o 
  -5   3  25     9025.95     8243.24   2854.12 o 
  -3   3  25      621.74        9.58   2126.03 o 
  -1   3  25     2457.18     2287.63   2446.77 o 
   1   3  25     2488.40      986.11   2315.29 o 
   3   3  25     1779.06    -1144.06   2207.92 o 
   5   3  25    14629.29    14102.55   3676.11 o 
   7   3  25      491.60    -2005.90   2324.02 o 
   9   3  25     3249.18    -1948.68   2786.86 o 
 -16   4  25     3808.50     6267.03   6138.69 o 
 -14   4  25    20095.90    21163.41   5950.95 o 
 -12   4  25     7667.09     5897.26   3206.08 o 
 -10   4  25      798.58     1636.94   2703.89 o 
  -8   4  25     5241.30     2595.48   2774.22 o 
  -6   4  25     7007.13     9090.04   3473.59 o 
  -4   4  25     3418.75     2753.70   2301.72 o 
  -2   4  25    65491.29    59647.77   5997.72 o 
   0   4  25      775.25     -177.50   2320.97 o 
   2   4  25    10895.28     8844.88   3164.00 o 
   4   4  25     7387.87     7951.39   3224.97 o 
   6   4  25     2003.42      187.81   2191.00 o 
   8   4  25     2065.28     4406.89   3181.50 o 
 -15   5  25      355.85     2200.30   3101.46 o 
 -13   5  25     1042.16      662.03   3246.01 o 
 -11   5  25     3548.87     1472.80   2625.00 o 
  -9   5  25     5540.19     6550.33   3269.71 o 
  -7   5  25     1679.79     2285.47   2617.81 o 
  -5   5  25     4249.65     3763.75   2824.79 o 
  -3   5  25      805.45     1645.23   2739.99 o 
  -1   5  25      107.77      777.26   2584.86 o 
   1   5  25      305.54     1740.15   3003.45 o 
   3   5  25     5075.20     5723.79   2912.75 o 
   5   5  25     1236.92      555.42   2470.11 o 
   7   5  25       23.86      822.95   2534.78 o 
 -16   6  25     7605.44     9744.04   5539.47 o 
 -14   6  25     4796.49     6987.93   3804.78 o 
 -12   6  25     3101.90     6951.87   3065.74 o 
 -10   6  25      232.81     1715.72   3194.15 o 
  -8   6  25     2870.17     3061.31   3256.17 o 
  -6   6  25     2418.85     2496.56   2703.60 o 
  -4   6  25     8794.60     6773.08   3346.96 o 
  -2   6  25     1987.32      225.88   2572.33 o 
   0   6  25    57007.92    48301.83   6801.15 o 
   2   6  25    45958.74    41614.39   6478.33 o 
   4   6  25       51.77    -1975.31   2931.04 o 
   6   6  25      506.66    -2041.71   3161.22 o 
   8   6  25      102.14     2512.87   4273.59 o 
 -15   7  25     1774.08     1475.91   3374.02 o 
 -13   7  25       67.37     2319.80   3149.72 o 
 -11   7  25      112.06     1323.62   2544.50 o 
  -9   7  25     4325.18     2608.18   2634.75 o 
  -7   7  25    15205.42     6699.38   4226.29 o 
  -5   7  25     6592.37     4825.47   3169.93 o 
  -3   7  25        7.76     -479.72   2559.46 o 
  -1   7  25     6398.51     4140.86   3077.46 o 
   1   7  25    14812.69     8491.98   4147.23 o 
   3   7  25       36.46     -332.31   3169.66 o 
   5   7  25      106.29      271.97   3177.61 o 
   7   7  25     3388.04     1629.83   4575.38 o 
 -14   8  25    12677.37    16798.75   5026.11 o 
 -12   8  25    37516.32    36578.36   6439.98 o 
 -10   8  25     7190.49     8747.37   3345.44 o 
  -8   8  25      517.75      793.12   2507.55 o 
  -6   8  25     2946.73     2131.24   2706.66 o 
  -4   8  25      158.90      437.39   2721.01 o 
  -2   8  25    17233.55    12725.83   5052.86 o 
   0   8  25    13700.44    10650.56   5358.15 o 
   2   8  25      186.03      381.59   4218.95 o 
   4   8  25       58.70    -4010.47   4010.47 o 
   6   8  25     1796.93     2865.72   3796.13 o 
 -13   9  25      314.87     1675.82   3698.27 o 
 -11   9  25      294.83       16.96   2873.58 o 
  -9   9  25      272.66     1776.95   2711.55 o 
  -7   9  25        4.84      205.36   2544.82 o 
  -5   9  25     5667.23     5805.87   2954.90 o 
  -3   9  25      476.29     3440.69   2547.48 o 
  -1   9  25     1206.61     2632.33   2900.28 o 
   1   9  25      496.49     2573.23   3385.00 o 
   3   9  25     3527.90     3946.01   3863.93 o 
   5   9  25     2870.62     4925.31   3883.22 o 
 -12  10  25       37.17      401.28   3599.80 o 
 -10  10  25     3170.21     4885.22   3260.84 o 
  -8  10  25      203.96       94.53   2736.01 o 
  -6  10  25     3030.22     5788.48   3300.70 o 
  -4  10  25     9284.41    12439.83   3607.55 o 
  -2  10  25     1030.25     2980.99   2747.52 o 
   0  10  25      860.86     4116.82   3771.36 o 
   2  10  25     4913.84     7315.88   4180.05 o 
   4  10  25      927.72     3998.89   3836.29 o 
  -9  11  25    12702.10    14210.35   4213.12 o 
  -7  11  25        5.10     3115.66   3141.56 o 
  -5  11  25       16.74     1546.13   2908.85 o 
  -3  11  25        7.67       -7.05   2613.32 o 
  -1  11  25     4897.97     7212.62   3394.80 o 
   1  11  25      453.59     1832.71   3235.52 o 
  -8  12  25     8524.63     8358.56   3785.12 o 
  -6  12  25      417.81     1512.83   3088.56 o 
  -4  12  25    15641.65    16802.07   4369.68 o 
  -2  12  25     5483.71     6153.01   3566.72 o 
   0  12  25    20269.81    14274.24   4315.09 o 
 -16   0  26    15478.24    23506.71   8897.90 o 
 -14   0  26     1895.06    -3721.72   4363.39 o 
 -12   0  26        5.23      203.20   3055.14 o 
 -10   0  26    14403.24    11767.94   4643.91 o 
  -8   0  26    52496.15    58620.09  12020.72 o 
  -6   0  26     3798.62     8212.14   4652.15 o 
  -4   0  26        3.70      716.80   2999.45 o 
  -2   0  26    27979.53    25525.21   9753.46 o 
   0   0  26    18161.97    15920.33   5338.31 o 
   2   0  26     5937.47      759.70   3381.40 o 
   4   0  26    26441.98    21367.40   5877.48 o 
   6   0  26     7343.75     9884.31   4886.61 o 
   8   0  26     4643.04     2313.26   3900.70 o 
 -17   1  26     1320.87     5318.37   4212.51 o 
 -15   1  26       53.16      138.10   3337.86 o 
 -13   1  26     1874.13     5537.09   2769.77 o 
 -11   1  26     8152.23     5048.65   2674.33 o 
  -9   1  26    31990.06    29279.04   4480.14 o 
  -7   1  26     2975.99     4172.35   2602.55 o 
  -5   1  26    11670.73    13711.76   3394.47 o 
  -3   1  26     1114.09     4719.05   2564.07 o 
  -1   1  26      516.72     -749.72   2243.61 o 
   1   1  26     5629.46     6140.01   2827.65 o 
   3   1  26    15465.04    12490.49   3576.71 o 
   5   1  26      294.13      843.25   2511.10 o 
   7   1  26     7149.03     5492.83   3031.57 o 
 -16   2  26     1369.12     2160.31   5432.85 o 
 -14   2  26     6697.06     7699.93   4521.82 o 
 -12   2  26      450.47     2427.63   2346.34 o 
 -10   2  26     3946.13     6197.16   2619.98 o 
  -8   2  26      724.00     -463.10   2064.66 o 
  -6   2  26      140.29      711.45   2172.72 o 
  -4   2  26      358.01      747.81   2172.99 o 
  -2   2  26     3375.61     5929.76   2811.40 o 
   0   2  26     2291.18      554.72   2302.15 o 
   2   2  26     7163.69     5198.31   2972.63 o 
   4   2  26    33497.03    30344.18   4812.68 o 
   6   2  26     2073.03     3334.14   2660.47 o 
   8   2  26     1242.99      120.98   3108.24 o 
 -17   3  26     7203.68     8512.89   7165.37 o 
 -15   3  26        4.46     -534.73   4833.95 o 
 -13   3  26     1017.08     2291.97   2786.36 o 
 -11   3  26     2722.38     6227.51   3260.94 o 
  -9   3  26    11247.11     6333.09   3144.36 o 
  -7   3  26    10733.59    11609.78   3181.42 o 
  -5   3  26     6086.64     6779.07   2836.22 o 
  -3   3  26    11850.65     8289.16   2954.74 o 
  -1   3  26    33741.88    30801.67   4844.77 o 
   1   3  26     2227.01     2132.48   2524.64 o 
   3   3  26    15697.04    18654.27   4079.64 o 
   5   3  26      204.12    -1363.88   2214.89 o 
   7   3  26    25221.10    21230.02   4350.14 o 
 -16   4  26      124.24     1796.69   6031.75 o 
 -14   4  26      331.20      278.06   5176.18 o 
 -12   4  26     3203.66     3155.08   2905.52 o 
 -10   4  26    16078.02    11002.66   3897.45 o 
  -8   4  26     2289.96     7816.24   3340.89 o 
  -6   4  26     1438.53     1298.06   2526.94 o 
  -4   4  26      164.27     1269.98   2516.95 o 
  -2   4  26     1110.78     1130.64   2298.81 o 
   0   4  26     2509.80     1538.26   2464.92 o 
   2   4  26     5404.88     4399.79   2774.28 o 
   4   4  26      360.82     3790.05   2699.98 o 
   6   4  26     1095.89     3510.11   2857.25 o 
   8   4  26     6942.92     8950.68   4025.07 o 
 -15   5  26       12.17     5027.54   4170.32 o 
 -13   5  26     6880.89     7448.50   4312.25 o 
 -11   5  26     1029.05      329.73   2646.76 o 
  -9   5  26        1.34     2606.32   2702.21 o 
  -7   5  26      281.74     1819.62   2663.84 o 
  -5   5  26     1218.77      733.86   2510.69 o 
  -3   5  26    11455.58     9875.22   3776.29 o 
  -1   5  26     1272.74     1635.67   3044.39 o 
   1   5  26    26258.47    19962.16   5016.55 o 
   3   5  26       36.25     1688.46   2918.09 o 
   5   5  26     3400.84     2895.65   2865.09 o 
   7   5  26     1314.97     2661.88   3393.09 o 
 -14   6  26      365.80     3360.46   3939.83 o 
 -12   6  26     3929.30     3616.02   3257.42 o 
 -10   6  26     1674.17      -82.50   3332.85 o 
  -8   6  26    15262.07    16431.12   4280.56 o 
  -6   6  26     8738.11     6537.52   3256.83 o 
  -4   6  26       13.68    -1560.27   2549.02 o 
  -2   6  26        2.45      612.90   2680.83 o 
   0   6  26      996.19     1130.03   3094.45 o 
   2   6  26     8437.55     5982.66   3725.23 o 
   4   6  26    25007.26    24563.59   5536.37 o 
   6   6  26      476.17     -502.08   3462.36 o 
 -13   7  26     4772.72     3255.68   3467.77 o 
 -11   7  26     3212.35     6941.31   3582.43 o 
  -9   7  26      946.22     2042.66   2975.20 o 
  -7   7  26        2.56      857.86   3380.08 o 
  -5   7  26      663.54     -269.58   2584.98 o 
  -3   7  26      127.82     1339.45   2794.51 o 
  -1   7  26     7357.04     4404.96   3391.71 o 
   1   7  26    15253.28    12195.93   4535.14 o 
   3   7  26      285.77      259.21   3334.05 o 
   5   7  26      722.62     1172.40   3376.03 o 
 -12   8  26     9798.96    11385.25   4416.32 o 
 -10   8  26    11680.69    14967.18   3969.47 o 
  -8   8  26      925.49     2248.27   3170.53 o 
  -6   8  26      396.39     -771.02   2863.44 o 
  -4   8  26     1770.23     3438.48   3128.80 o 
  -2   8  26      165.32     3312.20   3813.70 o 
   0   8  26     2623.07     1887.80   4478.87 o 
   2   8  26      922.23     1995.01   4725.93 o 
   4   8  26     1772.24    -1643.50   4287.28 o 
 -11   9  26     4516.56     5670.68   3451.04 o 
  -9   9  26       94.43     -482.73   2691.98 o 
  -7   9  26       22.97      418.77   2718.84 o 
  -5   9  26     3275.34     3622.46   3383.97 o 
  -3   9  26       19.05     1218.86   2815.24 o 
  -1   9  26     2463.21     1367.56   3117.72 o 
   1   9  26      499.59     1183.63   3499.66 o 
   3   9  26       18.90     5770.73   3763.69 o 
 -10  10  26    12335.24     9251.36   3859.18 o 
  -8  10  26    22856.14    21157.84   4673.84 o 
  -6  10  26    18976.43    18534.44   4438.43 o 
  -4  10  26     9365.03    10483.96   4014.04 o 
  -2  10  26     3700.84     5981.56   3536.49 o 
   0  10  26     4293.97     4250.37   3680.43 o 
   2  10  26     3110.65     7973.19   4340.41 o 
  -9  11  26       15.05     1218.83   2890.29 o 
  -7  11  26     3091.34     5399.96   3494.82 o 
  -5  11  26     2616.91     3354.80   3089.25 o 
  -3  11  26      483.06     1853.71   2923.53 o 
  -1  11  26      446.31     3188.22   3626.14 o 
 -15   1  27      237.59      245.84   3497.05 o 
 -13   1  27     4253.18     5502.08   2816.63 o 
 -11   1  27      434.63      571.06   2329.93 o 
  -9   1  27    27406.13    22229.51   4117.44 o 
  -7   1  27    11475.31    16001.89   3662.89 o 
  -5   1  27       23.88     -162.46   2251.66 o 
  -3   1  27     9576.96     9877.35   3163.77 o 
  -1   1  27     8898.22     8865.63   3253.73 o 
   1   1  27     3617.46     4102.08   2827.17 o 
   3   1  27    13090.49     9098.87   3310.64 o 
   5   1  27    26012.59    19833.58   4308.16 o 
   7   1  27     3283.95     2175.16   2718.64 o 
 -16   2  27     2364.32     8897.90   6994.26 o 
 -14   2  27      257.83     -988.32   3333.68 o 
 -12   2  27        8.93    -2016.64   2111.46 o 
 -10   2  27     2192.82     4160.42   2524.70 o 
  -8   2  27     7801.68     6598.78   2743.70 o 
  -6   2  27    13378.33    13068.29   3502.27 o 
  -4   2  27    44550.71    39259.14   5264.30 o 
  -2   2  27     5386.84     5941.88   2909.83 o 
   0   2  27      867.90      104.68   2323.72 o 
   2   2  27    15475.11    10950.32   3459.83 o 
   4   2  27     8746.33     4040.16   2850.62 o 
   6   2  27     5185.98     3344.59   2912.48 o 
 -15   3  27     6700.46     9111.79   6630.64 o 
 -13   3  27      230.81    -1419.10   2542.69 o 
 -11   3  27     9878.14    10355.93   3918.60 o 
  -9   3  27      417.27     1506.55   2641.34 o 
  -7   3  27      148.12     -700.51   2248.38 o 
  -5   3  27     5871.96     5700.61   2786.70 o 
  -3   3  27     4294.91     2776.69   2665.30 o 
  -1   3  27      408.77     1012.07   2495.61 o 
   1   3  27      195.00    -1258.93   2235.37 o 
   3   3  27     3953.77     4449.95   2710.39 o 
   5   3  27     1454.02     4799.80   2989.62 o 
   7   3  27     7305.29     8024.84   3493.21 o 
 -14   4  27       18.96    -2310.03   4684.23 o 
 -12   4  27     8271.53     8096.03   3400.53 o 
 -10   4  27    12792.17    16508.64   4391.31 o 
  -8   4  27       24.11     -993.22   2596.04 o 
  -6   4  27     5060.89     5693.46   3125.96 o 
  -4   4  27       28.87      678.62   2330.79 o 
  -2   4  27     7305.72     8860.85   3598.47 o 
   0   4  27      533.39      271.78   2414.87 o 
   2   4  27     5542.73     5923.92   3075.92 o 
   4   4  27    15444.50     8787.62   3441.19 o 
   6   4  27     2372.79     1597.88   2669.50 o 
 -15   5  27     2561.76     1913.05   3969.97 o 
 -13   5  27     1762.47     3082.34   4033.59 o 
 -11   5  27      718.47     1861.23   2636.32 o 
  -9   5  27     6407.36     7671.57   3389.35 o 
  -7   5  27     3157.47     2213.26   2612.65 o 
  -5   5  27      329.58      771.81   2520.83 o 
  -3   5  27     1912.56      353.02   2609.34 o 
  -1   5  27       61.53     3156.96   3331.56 o 
   1   5  27        2.30    -1573.78   2837.30 o 
   3   5  27    20100.21    10032.46   5046.74 o 
   5   5  27    15478.24    14602.88   4708.56 o 
 -14   6  27     4496.06     6469.30   4557.96 o 
 -12   6  27      252.34     -113.37   2829.49 o 
 -10   6  27     1111.42     2856.38   3682.84 o 
  -8   6  27      101.70     1804.04   2649.92 o 
  -6   6  27        9.31      635.69   2519.96 o 
  -4   6  27      730.23    -1717.21   2492.02 o 
  -2   6  27      329.95     3012.06   3044.29 o 
   0   6  27    13081.54    12297.09   4452.14 o 
   2   6  27      106.92     2341.98   3369.11 o 
   4   6  27     4371.81     2702.58   3528.36 o 
 -13   7  27     1279.59      134.16   3801.07 o 
 -11   7  27    15350.23    14174.08   4433.58 o 
  -9   7  27     6225.74     6456.55   4719.53 o 
  -7   7  27    28871.69    26244.94   6570.71 o 
  -5   7  27       14.85     -335.15   2419.81 o 
  -3   7  27     1071.15     3506.98   3159.94 o 
  -1   7  27     6785.85     7381.01   4025.39 o 
   1   7  27    12946.46    13614.17   4993.46 o 
   3   7  27     7104.20     7624.05   4451.12 o 
   5   7  27     2327.17     3786.48   3805.44 o 
 -12   8  27     9237.47     4190.42   4775.80 o 
 -10   8  27       31.57     1647.32   3178.74 o 
  -8   8  27      424.15     1459.39   2954.96 o 
  -6   8  27      198.90      996.37   2773.17 o 
  -4   8  27     6007.49     7383.26   4465.72 o 
  -2   8  27     2594.18     3923.04   4098.96 o 
   0   8  27      187.53     2253.17   4532.30 o 
   2   8  27      331.65      770.75   4316.11 o 
 -11   9  27     4999.61     1836.86   3572.81 o 
  -9   9  27     9436.67    10888.56   4340.25 o 
  -7   9  27    14082.71    21591.07   5430.31 o 
  -5   9  27    29909.58    32002.09   6157.86 o 
  -3   9  27     1411.11     1234.15   3022.52 o 
  -1   9  27        5.27     3855.53   3140.44 o 
   1   9  27     6299.43    11854.29   4598.59 o 
  -8  10  27      177.52     4729.78   3865.12 o 
  -6  10  27        4.98     2139.89   3811.13 o 
  -4  10  27     2328.18     4795.15   3664.60 o 
  -2  10  27      683.45     1594.00   3451.07 o 
   0  10  27       21.57     5049.21   3845.56 o 
  -5  11  27     6705.45     8344.25   4225.04 o 
 -14   0  28     3446.72     6459.53   5646.74 o 
 -12   0  28      392.84     -858.63   3274.41 o 
 -10   0  28     7182.74     6798.90   4491.73 o 
  -8   0  28    46746.08    43459.71  12074.19 o 
  -6   0  28     8598.14     9517.55   4543.23 o 
  -4   0  28    37608.78    37272.76   7463.34 o 
  -2   0  28    42699.24    36309.59   7448.50 o 
   0   0  28    22134.71    17962.42   5868.12 o 
   2   0  28    21002.88    19862.50   6598.56 o 
   4   0  28     2758.04      712.76   3594.95 o 
   6   0  28     2312.35     3314.10   4223.19 o 
 -15   1  28     2041.03     3045.62   4175.98 o 
 -13   1  28      172.87     1421.24   2467.31 o 
 -11   1  28     5831.41     8504.08   3049.44 o 
  -9   1  28     6064.60     6059.39   2837.30 o 
  -7   1  28      807.35      443.09   2270.02 o 
  -5   1  28    25311.28    26033.47   4562.86 o 
  -3   1  28    18669.48    18026.55   4041.32 o 
  -1   1  28     4273.06     3352.27   2917.82 o 
   1   1  28       47.82     -484.90   2459.58 o 
   3   1  28        0.08    -2287.65   2287.65 o 
   5   1  28      171.55     1981.45   2646.43 o 
 -14   2  28     6748.49     8056.91   4668.49 o 
 -12   2  28     2592.90     2467.98   3019.97 o 
 -10   2  28      110.07     -138.99   2177.16 o 
  -8   2  28    13907.10    14526.92   3731.52 o 
  -6   2  28      153.82     2002.56   2419.31 o 
  -4   2  28       84.77     -303.54   2162.37 o 
  -2   2  28     3179.26     3082.71   2817.50 o 
   0   2  28      919.82     1558.68   2623.38 o 
   2   2  28      134.13     -794.17   2459.99 o 
   4   2  28     9406.65     7852.71   3352.34 o 
   6   2  28      306.11     3292.80   2912.11 o 
 -15   3  28     4544.38     5582.58   6331.20 o 
 -13   3  28     3343.68     9606.47   3745.57 o 
 -11   3  28      256.13       35.48   2714.04 o 
  -9   3  28      828.88     1440.92   2850.45 o 
  -7   3  28     2843.83     2987.60   2776.31 o 
  -5   3  28    24310.29    23284.81   4349.08 o 
  -3   3  28     4574.17     5607.68   2864.58 o 
  -1   3  28     7494.99     9680.15   3523.62 o 
   1   3  28     3539.37     -629.05   2522.12 o 
   3   3  28      989.51     1227.43   2599.60 o 
   5   3  28        5.72     -566.79   2546.22 o 
 -14   4  28        1.36      983.90   5582.57 o 
 -12   4  28     1201.00      255.80   2942.97 o 
 -10   4  28      683.69      816.49   2818.33 o 
  -8   4  28       42.33    -1009.81   2416.74 o 
  -6   4  28      366.21     -843.99   2398.86 o 
  -4   4  28    11400.52     9698.97   3556.95 o 
  -2   4  28     6669.98     4931.74   3174.78 o 
   0   4  28     1620.90     1307.02   3117.00 o 
   2   4  28      622.15     -177.59   2629.74 o 
   4   4  28      978.04      875.47   2630.73 o 
 -13   5  28     1064.71     2459.76   5839.25 o 
 -11   5  28      468.71     4390.79   3229.30 o 
  -9   5  28      318.52     1802.12   2780.31 o 
  -7   5  28     2131.89     3664.64   2979.46 o 
  -5   5  28      187.09      196.00   2614.48 o 
  -3   5  28      458.65     2431.42   2933.81 o 
  -1   5  28    17550.10    18744.66   4907.20 o 
   1   5  28     7647.68     9005.39   4206.93 o 
   3   5  28     2472.25     3217.44   3480.72 o 
   5   5  28     1928.92     1725.97   3553.93 o 
 -12   6  28    10542.97    10658.95   4203.03 o 
 -10   6  28      537.00     3600.83   3989.08 o 
  -8   6  28    30686.06    33164.32   5959.74 o 
  -6   6  28     8978.42     8970.85   3608.74 o 
  -4   6  28     1789.01     2506.38   3080.55 o 
  -2   6  28     2525.73     5609.32   3453.83 o 
   0   6  28     8371.88     6700.72   4106.52 o 
   2   6  28       98.42     2423.23   3520.72 o 
   4   6  28     6729.55     7134.62   4046.79 o 
 -11   7  28     1202.91     3189.14   3276.84 o 
  -9   7  28     5093.75     6306.95   3754.89 o 
  -7   7  28      797.81     2298.61   3931.04 o 
  -5   7  28     4922.17     3735.57   3212.33 o 
  -3   7  28     8782.66     8982.73   3995.06 o 
  -1   7  28      507.38    -1326.42   3110.69 o 
   1   7  28     1037.52     -303.42   3131.92 o 
   3   7  28      456.21     2116.27   3618.01 o 
 -10   8  28      982.68     1479.57   3133.44 o 
  -8   8  28     5656.01     7839.74   3948.49 o 
  -6   8  28     2938.99     1703.43   3360.91 o 
  -4   8  28     3469.04     3021.38   4161.59 o 
  -2   8  28      300.51    -1143.28   3733.64 o 
   0   8  28    17871.56    16677.46   6456.82 o 
   2   8  28     8355.33     8093.35   5610.61 o 
  -9   9  28      166.47    -2237.90   2991.08 o 
  -7   9  28     3074.12      378.39   3362.84 o 
  -5   9  28     5306.07     8577.80   4124.07 o 
  -3   9  28    17487.46    19608.42   5241.99 o 
  -1   9  28     7792.36    14098.80   4665.93 o 
  -6  10  28    24346.61    23294.65   6049.44 o 
  -4  10  28     5676.70     6337.35   3949.01 o 
 -13   1  29       15.70     1417.76   2516.65 o 
 -11   1  29    12754.55    17604.38   3837.47 o 
  -9   1  29      934.48     1491.77   2415.90 o 
  -7   1  29     1635.52     2670.92   2371.21 o 
  -5   1  29     3321.25     4854.97   2702.50 o 
  -3   1  29    40458.91    36359.86   5373.58 o 
  -1   1  29      946.95     -552.08   2521.25 o 
   1   1  29    10598.82     7283.30   3312.32 o 
   3   1  29     4537.35     3166.22   2967.48 o 
   5   1  29     2704.35     1539.70   2939.20 o 
 -14   2  29     8773.32    15551.15   5593.04 o 
 -12   2  29      795.42     3591.40   3344.38 o 
 -10   2  29     6106.85     8923.40   3745.93 o 
  -8   2  29     1444.10     2354.53   2530.83 o 
  -6   2  29     7661.25     8113.55   3008.79 o 
  -4   2  29    10393.67    11323.92   3443.04 o 
  -2   2  29     6685.26     6994.33   3251.83 o 
   0   2  29     6992.89     6428.19   3262.43 o 
   2   2  29     9071.90     7650.00   3400.58 o 
   4   2  29     5954.16     2795.67   2927.00 o 
 -13   3  29       37.42     3285.43   3219.86 o 
 -11   3  29     2488.39     4280.94   3245.44 o 
  -9   3  29      869.09     2464.24   2941.25 o 
  -7   3  29      331.79     1189.90   2570.28 o 
  -5   3  29     3890.38     3615.49   2794.12 o 
  -3   3  29       17.52     -273.28   2434.72 o 
  -1   3  29        3.96     1416.41   2752.80 o 
   1   3  29     3144.18     5580.10   3071.42 o 
   3   3  29    10149.83     8305.93   3495.37 o 
 -12   4  29     7393.69    11552.70   4088.15 o 
 -10   4  29     1520.89      806.91   2799.56 o 
  -8   4  29     3782.89     2800.15   3048.97 o 
  -6   4  29     6315.49     2379.15   2813.37 o 
  -4   4  29      168.28      709.57   2660.07 o 
  -2   4  29     7915.24     8447.88   3902.38 o 
   0   4  29     8598.13     6575.82   3900.35 o 
   2   4  29     1382.55     2859.94   3396.59 o 
   4   4  29      337.76     1161.42   3298.07 o 
 -13   5  29     1250.07     -598.90   5646.74 o 
 -11   5  29    14642.21    14062.13   4420.04 o 
  -9   5  29     3139.55     5596.70   3518.80 o 
  -7   5  29       19.67      898.37   2649.61 o 
  -5   5  29      421.29     1554.48   2803.25 o 
  -3   5  29     9366.01     9368.70   3972.81 o 
  -1   5  29       61.19     2079.38   3180.57 o 
   1   5  29     2892.50     -441.46   3138.26 o 
   3   5  29      281.06      540.77   3330.68 o 
 -12   6  29     3025.26     2555.36   3436.38 o 
 -10   6  29     2509.59     3082.73   3961.29 o 
  -8   6  29     2254.63     4523.56   3217.70 o 
  -6   6  29     8292.23    12818.40   4142.40 o 
  -4   6  29     6985.80     5991.99   3558.96 o 
  -2   6  29      167.98      417.54   3128.63 o 
   0   6  29        8.94    -1497.31   3050.52 o 
   2   6  29     2044.44     -493.08   3294.61 o 
 -11   7  29    19923.21    20069.63   5246.13 o 
  -9   7  29     3169.62     2917.35   4458.65 o 
  -7   7  29     6578.96     6625.01   4574.57 o 
  -5   7  29     1509.60       10.48   2941.58 o 
  -3   7  29     5473.19     6530.67   3895.08 o 
  -1   7  29        6.99     -487.87   3378.14 o 
   1   7  29     4580.57     2944.21   3705.40 o 
  -8   8  29     2339.87     4611.29   3577.10 o 
  -6   8  29        1.28     3943.61   3589.51 o 
  -4   8  29    19523.05    13416.29  10202.64 o 
  -2   8  29    22829.16    21305.52   6896.69 o 
   0   8  29    13449.98    12889.49   6104.77 o 
  -5   9  29    10515.80    12538.88   4764.57 o 
 -12   0  30     8442.95    14382.88   5429.10 o 
 -10   0  30     3585.46     7315.06   4188.72 o 
  -8   0  30      106.58     2848.79   3440.45 o 
  -6   0  30     2994.68     3292.70   3909.29 o 
  -4   0  30    11910.15     8462.55   4415.61 o 
  -2   0  30     4717.63     5171.61   4487.07 o 
   0   0  30    31405.27    33701.74   7681.13 o 
   2   0  30     5025.67     3770.40   4229.78 o 
 -13   1  30        4.24     1649.33   3139.86 o 
 -11   1  30     2078.71     4263.44   2780.03 o 
  -9   1  30       28.82     1213.61   2436.55 o 
  -7   1  30     2761.51     3467.75   2655.05 o 
  -5   1  30     7222.22     5704.31   2881.42 o 
  -3   1  30     7215.33     4675.51   3729.41 o 
  -1   1  30     1986.65     1123.29   2928.44 o 
   1   1  30     2757.58     3115.91   2933.22 o 
   3   1  30     2959.77     2683.77   3051.08 o 
 -12   2  30     3365.78     4693.12   3318.68 o 
 -10   2  30     1278.65     1973.94   2950.88 o 
  -8   2  30      363.06      115.23   2647.02 o 
  -6   2  30    12230.76    14213.32   3709.37 o 
  -4   2  30       22.17     1451.13   2490.68 o 
  -2   2  30     2776.84     2395.18   2952.49 o 
   0   2  30      687.14    -1009.55   2564.51 o 
   2   2  30     2604.62     1035.60   2820.18 o 
 -13   3  30    11487.11    14242.87   4527.39 o 
 -11   3  30     3944.66     5457.25   3415.93 o 
  -9   3  30     7957.00     6652.15   3469.66 o 
  -7   3  30       12.98     1726.26   2776.44 o 
  -5   3  30     1250.73     1534.96   2757.29 o 
  -3   3  30     4276.08     3934.07   3335.13 o 
  -1   3  30     7275.82     5004.72   3927.85 o 
   1   3  30     3271.53     6531.33   3351.55 o 
   3   3  30     4099.51     5337.53   3293.01 o 
 -12   4  30     1032.88     4301.55   3515.96 o 
 -10   4  30    14754.78    13904.85   4467.30 o 
  -8   4  30     7591.74     6217.97   3515.91 o 
  -6   4  30        3.45      674.11   2465.37 o 
  -4   4  30     1501.02     -542.98   2858.54 o 
  -2   4  30       37.39     -534.66   3234.68 o 
   0   4  30     5084.12     5149.64   3959.48 o 
   2   4  30     6850.56     7951.30   4347.60 o 
 -11   5  30     2832.97     6382.55   3726.04 o 
  -9   5  30     1654.35     1003.59   3383.23 o 
  -7   5  30     4128.23     7374.59   3634.57 o 
  -5   5  30     5196.78     6529.75   3512.09 o 
  -3   5  30     2336.00     4494.86   3646.00 o 
  -1   5  30     2950.46     2432.55   3832.05 o 
   1   5  30      796.64     1438.56   3640.42 o 
 -10   6  30     6817.99     6181.78   4728.75 o 
  -8   6  30      100.75     3283.18   3336.05 o 
  -6   6  30     8798.03     6799.72   3718.39 o 
  -4   6  30     1112.38      737.31   3164.24 o 
  -2   6  30     1529.66     2420.71   3491.24 o 
   0   6  30     3672.47     3580.74   3917.01 o 
  -7   7  30     1591.57      135.75   4079.92 o 
  -5   7  30      477.67     2167.77   3316.19 o 
  -3   7  30     2755.08     3017.94   3728.88 o 
  -1   7  30     7010.24     6447.65   4384.01 o 
 -11   1  31     6805.30     4647.04   3034.93 o 
  -9   1  31      109.36      649.98   2587.60 o 
  -7   1  31     1617.07     1443.07   2645.25 o 
  -5   1  31      340.18     2937.54   2791.75 o 
  -3   1  31     4645.44     5503.27   3299.22 o 
  -1   1  31     5581.67     3305.39   3118.00 o 
   1   1  31    12702.79     8866.21   3805.85 o 
 -10   2  31      533.13     2517.20   3094.67 o 
  -8   2  31     3404.30     4185.85   3349.63 o 
  -6   2  31      180.82      270.60   2932.68 o 
  -4   2  31      126.93      812.13   2494.04 o 
  -2   2  31     2904.78      438.09   2869.32 o 
   0   2  31     4136.55     3737.67   3221.63 o 
 -11   3  31     2544.96     5025.70   3767.70 o 
  -9   3  31     9742.89     6983.02   3696.87 o 
  -7   3  31      236.91       40.34   2713.88 o 
  -5   3  31     5127.82     6258.08   3469.33 o 
  -3   3  31      333.35    -2117.45   2844.57 o 
  -1   3  31     8176.08     3473.22   3824.81 o 
   1   3  31     7364.22     5585.12   4069.68 o 
 -10   4  31     5704.82     6667.93   3861.51 o 
  -8   4  31       80.63      280.10   3145.40 o 
  -6   4  31     9869.89     9776.31   4097.57 o 
  -4   4  31      218.61      134.78   3147.07 o 
  -2   4  31     6005.58     4235.45   3710.77 o 
   0   4  31       13.83     3194.12   3800.21 o 
  -9   5  31     8252.68    10271.98   4271.55 o 
  -7   5  31     7325.36     9223.23   4103.76 o 
  -5   5  31     8937.85     7379.58   3863.27 o 
  -3   5  31        0.11     3047.23   3556.56 o 
  -1   5  31      326.58      730.03   3526.41 o 
  -6   6  31      397.82     3900.03   3490.40 o 
  -4   6  31     5333.49     6153.00   3805.32 o 
 -10   0  32     1596.64     2886.85   4212.13 o 
  -8   0  32      522.70     -234.41   3703.17 o 
  -6   0  32       81.79     4371.27   4299.22 o 
  -4   0  32     6118.33     5182.27   4327.43 o 
  -2   0  32        6.78     -557.01   3953.26 o 
  -9   1  32      432.29      473.36   2830.47 o 
  -7   1  32      500.57     2370.64   3045.74 o 
  -5   1  32     2212.28     3440.94   2896.69 o 
  -3   1  32      109.19     1192.02   2902.10 o 
  -1   1  32       19.35     2091.95   2895.71 o 
  -8   2  32      831.26     3656.28   3562.22 o 
  -6   2  32     4333.70     8001.08   3851.94 o 
  -4   2  32      515.59     3006.90   3413.71 o 
  -2   2  32     2528.97     2149.33   3259.74 o 
  -7   3  32    12329.00    11134.79   4293.69 o 
  -5   3  32    19508.40    17730.43   5061.39 o 
  -3   3  32     1092.82      336.85   3212.19 o 
  -6   4  32     2448.89     4936.31   3703.95 o 
  -4   4  32     1202.81     1064.71   3357.42 o 
                                                 
